# Supplementary material for: Targeted bisulfite sequencing of the dynamic DNA methylome
Source: Epigenetics Chromatin. 2016 Dec 3;9:55. doi: 10.1186/s13072-016-0105-1 (PMC5135789; doi:10.1186/s13072-016-0105-1)
Supplement: Supplementary file 2 — Additional file 2 DyMe-Seq region genomic coordinates. [file 13072_2016_105_MOESM2_ESM.xlsx]

## Sheet: 150714_HG19_MZ_EPI_primary_targ
chr1	14521	15241	chr1:14521-15241
chr1	29364	29464	chr1:29364-29463
chr1	68194	68294	chr1:68194-68293
chr1	87302	87725	chr1:87302-87725
chr1	96542	96642	chr1:96542-96642
chr1	173078	173178	chr1:173078-173178
chr1	239305	239427	chr1:239305-239427
chr1	558739	559053	chr1:558739-559053
chr1	566713	570748	chr1:566713-570748
chr1	618406	618506	chr1:618406-618505
chr1	729632	730846	chr1:729632-730846
chr1	743153	743513	chr1:743153-743513
chr1	746347	746447	chr1:746347-746446
chr1	749640	750799	chr1:749640-750799
chr1	752453	755941	chr1:752453-755941
chr1	761298	762006	chr1:761298-762006
chr1	766205	769375	chr1:766205-769375
chr1	770844	771641	chr1:770844-771641
chr1	778269	778445	chr1:778269-778445
chr1	779995	780450	chr1:779995-780450
chr1	785702	785804	chr1:785702-785804
chr1	787651	787751	chr1:787651-787751
chr1	805945	806045	chr1:805953-806036
chr1	844280	854475	chr1:844280-854475
chr1	861241	869376	chr1:861241-869376
chr1	878004	881919	chr1:878004-881919
chr1	885306	885406	chr1:885306-885405
chr1	894869	895713	chr1:894869-895713
chr1	913261	919294	chr1:913261-919294
chr1	930058	930379	chr1:930058-930379
chr1	931013	934105	chr1:931013-934105
chr1	949236	951438	chr1:949236-951438
chr1	956458	957395	chr1:956458-957395
chr1	971290	971407	chr1:971290-971407
chr1	971705	971824	chr1:971705-971824
chr1	974164	975861	chr1:974164-975861
chr1	992781	993962	chr1:992781-993962
chr1	1013610	1013710	chr1:1013610-1013709
chr1	1015723	1016944	chr1:1015723-1016944
chr1	1061909	1072020	chr1:1061909-1072020
chr1	1072023	1074632	chr1:1072023-1074632
chr1	1075914	1085922	chr1:1075914-1085922
chr1	1093240	1103245	chr1:1093240-1103245
chr1	1110681	1110796	chr1:1110681-1110796
chr1	1120289	1121088	chr1:1120289-1121088
chr1	1147101	1153702	chr1:1147101-1153702
chr1	1156343	1156705	chr1:1156343-1156705
chr1	1157322	1157836	chr1:1157322-1157836
chr1	1160501	1161787	chr1:1160501-1161787
chr1	1177986	1180062	chr1:1177986-1180062
chr1	1180682	1184330	chr1:1180682-1184330
chr1	1186513	1186613	chr1:1186513-1186612
chr1	1188949	1189049	chr1:1188949-1189049
chr1	1232547	1242556	chr1:1232547-1242556
chr1	1242566	1242797	chr1:1242566-1242797
chr1	1244713	1246755	chr1:1244713-1246755
chr1	1250754	1251324	chr1:1250754-1251324
chr1	1260491	1262517	chr1:1260491-1262517
chr1	1265528	1270470	chr1:1265528-1270470
chr1	1273220	1273405	chr1:1273220-1273405
chr1	1277612	1283742	chr1:1277612-1283742
chr1	1286579	1296618	chr1:1286579-1296618
chr1	1312339	1312439	chr1:1312339-1312439
chr1	1333616	1333840	chr1:1333616-1333840
chr1	1335946	1338162	chr1:1335946-1338162
chr1	1359764	1369773	chr1:1359764-1369773
chr1	1369792	1371010	chr1:1369792-1371010
chr1	1395873	1396428	chr1:1395873-1396428
chr1	1397140	1398512	chr1:1397140-1398512
chr1	1422469	1423059	chr1:1422469-1423059
chr1	1443901	1445103	chr1:1443901-1445103
chr1	1448472	1450055	chr1:1448472-1450055
chr1	1460253	1460417	chr1:1460253-1460417
chr1	1473855	1475555	chr1:1473855-1475555
chr1	1498132	1498353	chr1:1498132-1498353
chr1	1499323	1499935	chr1:1499323-1499935
chr1	1500615	1500896	chr1:1500615-1500896
chr1	1502647	1503846	chr1:1502647-1503846
chr1	1554150	1554521	chr1:1554150-1554521
chr1	1560386	1561315	chr1:1560386-1561315
chr1	1562330	1563438	chr1:1562330-1563438
chr1	1564137	1567900	chr1:1564137-1567900
chr1	1593641	1594933	chr1:1593641-1594933
chr1	1608879	1612669	chr1:1608879-1612669
chr1	1622815	1623114	chr1:1622815-1623114
chr1	1636025	1636125	chr1:1636025-1636125
chr1	1646310	1647534	chr1:1646310-1647534
chr1	1659696	1660737	chr1:1659696-1660737
chr1	1670446	1670569	chr1:1670446-1670569
chr1	1676090	1676389	chr1:1676090-1676389
chr1	1688650	1691657	chr1:1688650-1691657
chr1	1695086	1696726	chr1:1695086-1696726
chr1	1707173	1708635	chr1:1707173-1708635
chr1	1710580	1720595	chr1:1710580-1720595
chr1	1729416	1729516	chr1:1729416-1729515
chr1	1788695	1791270	chr1:1788695-1791270
chr1	1823523	1824373	chr1:1823523-1824373
chr1	1825258	1829345	chr1:1825258-1829345
chr1	1830566	1831643	chr1:1830566-1831643
chr1	1839054	1839278	chr1:1839054-1839278
chr1	1839815	1840017	chr1:1839815-1840017
chr1	1844346	1850235	chr1:1844346-1850235
chr1	1854302	1856394	chr1:1854302-1856394
chr1	1896057	1899133	chr1:1896057-1899133
chr1	1919685	1922135	chr1:1919685-1922135
chr1	1956816	1958316	chr1:1956816-1958316
chr1	1974299	1975419	chr1:1974299-1975419
chr1	1977913	1978013	chr1:1977921-1978004
chr1	1978269	1978511	chr1:1978269-1978511
chr1	1978663	1978763	chr1:1978671-1978754
chr1	1980638	1980926	chr1:1980638-1980926
chr1	1998646	2008847	chr1:1998646-2008847
chr1	2011144	2011275	chr1:2011144-2011275
chr1	2014244	2014747	chr1:2014244-2014747
chr1	2019214	2020656	chr1:2019214-2020656
chr1	2029472	2032482	chr1:2029472-2032482
chr1	2034688	2036835	chr1:2034688-2036835
chr1	2039602	2040554	chr1:2039602-2040554
chr1	2063146	2065509	chr1:2063146-2065509
chr1	2066229	2070752	chr1:2066229-2070752
chr1	2072267	2072636	chr1:2072267-2072636
chr1	2074047	2074594	chr1:2074047-2074594
chr1	2077787	2078318	chr1:2077787-2078318
chr1	2080213	2080908	chr1:2080213-2080908
chr1	2082314	2083333	chr1:2082314-2083333
chr1	2087319	2087419	chr1:2087319-2087418
chr1	2094732	2094832	chr1:2094732-2094831
chr1	2105125	2107453	chr1:2105125-2107453
chr1	2110332	2111561	chr1:2110332-2111561
chr1	2121038	2125840	chr1:2121038-2125840
chr1	2131918	2132398	chr1:2131918-2132398
chr1	2135527	2135920	chr1:2135527-2135920
chr1	2137080	2147116	chr1:2137080-2147116
chr1	2158095	2158432	chr1:2158095-2158432
chr1	2160955	2170957	chr1:2160955-2170957
chr1	2179306	2182976	chr1:2179306-2182976
chr1	2183175	2183363	chr1:2183175-2183363
chr1	2186983	2187763	chr1:2186983-2187763
chr1	2198403	2208722	chr1:2198403-2208722
chr1	2218122	2226788	chr1:2218122-2226788
chr1	2227376	2237422	chr1:2227376-2237422
chr1	2246816	2256863	chr1:2246816-2256863
chr1	2277265	2277380	chr1:2277265-2277380
chr1	2286008	2287129	chr1:2286008-2287129
chr1	2306796	2310893	chr1:2306796-2310893
chr1	2312349	2313097	chr1:2312349-2313097
chr1	2315410	2315510	chr1:2315410-2315509
chr1	2321237	2321337	chr1:2321237-2321337
chr1	2321853	2322247	chr1:2321853-2322247
chr1	2323514	2325650	chr1:2323514-2325650
chr1	2326257	2326886	chr1:2326257-2326886
chr1	2327502	2327732	chr1:2327502-2327732
chr1	2330157	2330488	chr1:2330157-2330488
chr1	2335592	2338891	chr1:2335592-2338891
chr1	2344940	2345617	chr1:2344940-2345617
chr1	2346383	2348308	chr1:2346383-2348308
chr1	2348497	2348613	chr1:2348497-2348613
chr1	2348982	2352665	chr1:2348982-2352665
chr1	2360653	2367220	chr1:2360653-2367220
chr1	2375591	2380585	chr1:2375591-2380585
chr1	2391275	2401350	chr1:2391275-2401350
chr1	2401370	2411395	chr1:2401370-2411395
chr1	2430382	2440519	chr1:2430382-2440519
chr1	2454701	2457084	chr1:2454701-2457084
chr1	2458346	2460819	chr1:2458346-2460819
chr1	2463585	2463812	chr1:2463585-2463812
chr1	2465806	2467616	chr1:2465806-2467616
chr1	2468655	2469508	chr1:2468655-2469508
chr1	2470847	2470989	chr1:2470847-2470989
chr1	2478729	2488842	chr1:2478729-2488842
chr1	2497602	2498238	chr1:2497602-2498238
chr1	2518960	2519691	chr1:2518960-2519691
chr1	2699263	2709392	chr1:2699263-2709392
chr1	2826548	2826670	chr1:2826548-2826670
chr1	2843977	2846181	chr1:2843977-2846181
chr1	2846716	2856334	chr1:2846716-2856334
chr1	2867381	2870126	chr1:2867381-2870126
chr1	2885083	2885183	chr1:2885091-2885174
chr1	2892756	2892875	chr1:2892756-2892875
chr1	2899015	2900956	chr1:2899015-2900956
chr1	2901789	2902153	chr1:2901789-2902153
chr1	2939680	2939780	chr1:2939680-2939779
chr1	2943233	2943424	chr1:2943233-2943424
chr1	2950902	2951009	chr1:2950902-2951009
chr1	2973998	2984015	chr1:2973998-2984015
chr1	2984025	2984476	chr1:2984025-2984476
chr1	2987558	2998035	chr1:2987558-2998035
chr1	3025961	3026265	chr1:3025961-3026265
chr1	3027386	3034464	chr1:3027386-3034464
chr1	3035838	3045860	chr1:3035838-3045860
chr1	3046987	3047800	chr1:3046987-3047800
chr1	3048344	3053999	chr1:3048344-3053999
chr1	3054616	3054794	chr1:3054616-3054794
chr1	3055957	3066005	chr1:3055957-3066005
chr1	3076367	3079423	chr1:3076367-3079423
chr1	3079982	3081923	chr1:3079982-3081923
chr1	3082538	3092425	chr1:3082538-3092425
chr1	3109118	3109665	chr1:3109118-3109665
chr1	3110357	3110733	chr1:3110357-3110733
chr1	3111343	3115957	chr1:3111343-3115957
chr1	3120134	3121779	chr1:3120134-3121779
chr1	3122293	3122393	chr1:3122293-3122392
chr1	3123097	3124272	chr1:3123097-3124272
chr1	3124889	3124989	chr1:3124889-3124988
chr1	3127959	3138009	chr1:3127959-3138009
chr1	3145920	3146410	chr1:3145920-3146410
chr1	3147102	3148845	chr1:3147102-3148845
chr1	3158062	3168167	chr1:3158062-3168167
chr1	3177796	3177896	chr1:3177803-3177889
chr1	3190765	3193636	chr1:3190765-3193636
chr1	3198798	3200604	chr1:3198798-3200604
chr1	3201373	3202242	chr1:3201373-3202242
chr1	3202858	3202974	chr1:3202858-3202974
chr1	3206636	3210874	chr1:3206636-3210874
chr1	3224779	3224879	chr1:3224779-3224879
chr1	3226889	3228181	chr1:3226889-3228181
chr1	3228696	3233297	chr1:3228696-3233297
chr1	3239975	3241483	chr1:3239975-3241483
chr1	3243556	3245281	chr1:3243556-3245281
chr1	3261923	3271969	chr1:3261923-3271969
chr1	3272561	3274737	chr1:3272561-3274737
chr1	3276057	3276755	chr1:3276057-3276755
chr1	3277498	3277883	chr1:3277498-3277883
chr1	3282287	3287301	chr1:3282287-3287301
chr1	3288798	3291230	chr1:3288798-3291230
chr1	3305115	3307079	chr1:3305115-3307079
chr1	3308075	3311348	chr1:3308075-3311348
chr1	3318532	3321141	chr1:3318532-3321141
chr1	3331890	3332711	chr1:3331890-3332711
chr1	3334043	3335356	chr1:3334043-3335356
chr1	3336963	3338542	chr1:3336963-3338542
chr1	3371946	3372315	chr1:3371946-3372315
chr1	3372917	3375353	chr1:3372917-3375353
chr1	3376087	3377851	chr1:3376087-3377851
chr1	3379083	3379183	chr1:3379083-3379182
chr1	3387731	3390476	chr1:3387731-3390476
chr1	3420308	3422207	chr1:3420308-3422207
chr1	3446662	3447521	chr1:3446662-3447521
chr1	3454636	3457056	chr1:3454636-3457056
chr1	3457897	3468742	chr1:3457897-3468742
chr1	3480586	3483107	chr1:3480586-3483107
chr1	3486284	3487869	chr1:3486284-3487869
chr1	3488259	3488359	chr1:3488267-3488350
chr1	3488447	3488812	chr1:3488447-3488812
chr1	3489983	3490829	chr1:3489983-3490829
chr1	3505161	3515178	chr1:3505161-3515178
chr1	3522440	3522540	chr1:3522440-3522540
chr1	3533623	3533723	chr1:3533623-3533722
chr1	3541742	3542730	chr1:3541742-3542730
chr1	3573786	3575147	chr1:3573786-3575147
chr1	3581844	3582167	chr1:3581844-3582167
chr1	3583124	3583269	chr1:3583124-3583269
chr1	3584958	3586285	chr1:3584958-3586285
chr1	3588074	3595954	chr1:3588074-3595954
chr1	3597015	3598132	chr1:3597015-3598132
chr1	3608920	3609564	chr1:3608920-3609564
chr1	3662113	3663777	chr1:3662113-3663777
chr1	3687936	3688094	chr1:3687936-3688094
chr1	3695100	3696343	chr1:3695100-3696343
chr1	3701698	3702210	chr1:3701698-3702210
chr1	3744082	3744860	chr1:3744082-3744860
chr1	3747319	3747429	chr1:3747319-3747429
chr1	3759631	3760062	chr1:3759631-3760062
chr1	3761461	3761561	chr1:3761461-3761560
chr1	3785867	3786796	chr1:3785867-3786796
chr1	3806072	3808520	chr1:3806072-3808520
chr1	3809024	3810243	chr1:3809024-3810243
chr1	3815974	3816282	chr1:3815974-3816282
chr1	3819229	3821098	chr1:3819229-3821098
chr1	3822355	3822455	chr1:3822355-3822455
chr1	3826554	3826778	chr1:3826554-3826778
chr1	3839442	3843142	chr1:3839442-3843142
chr1	4002158	4003397	chr1:4002158-4003397
chr1	4016786	4016932	chr1:4016786-4016932
chr1	4058908	4059008	chr1:4058908-4059007
chr1	4107096	4109615	chr1:4107096-4109615
chr1	4167473	4169852	chr1:4167473-4169852
chr1	4206796	4206896	chr1:4206796-4206896
chr1	4207412	4207880	chr1:4207412-4207880
chr1	4270581	4270681	chr1:4270581-4270680
chr1	4327339	4328169	chr1:4327339-4328169
chr1	4331765	4331865	chr1:4331765-4331865
chr1	4404418	4404591	chr1:4404418-4404591
chr1	4405312	4405766	chr1:4405312-4405766
chr1	4425488	4425714	chr1:4425488-4425714
chr1	4448698	4448798	chr1:4448698-4448798
chr1	4458196	4458804	chr1:4458196-4458804
chr1	4572746	4573334	chr1:4572746-4573334
chr1	4573901	4574352	chr1:4573901-4574352
chr1	4575829	4578265	chr1:4575829-4578265
chr1	4613321	4613697	chr1:4613321-4613697
chr1	4718301	4718591	chr1:4718301-4718591
chr1	4719525	4719680	chr1:4719525-4719680
chr1	4728403	4728878	chr1:4728403-4728878
chr1	4741103	4741561	chr1:4741103-4741561
chr1	4749211	4750118	chr1:4749211-4750118
chr1	4779604	4779704	chr1:4779604-4779703
chr1	4789523	4790735	chr1:4789523-4790735
chr1	4795661	4796733	chr1:4795661-4796733
chr1	4814654	4814754	chr1:4814654-4814754
chr1	4817066	4817471	chr1:4817066-4817471
chr1	4839426	4839829	chr1:4839426-4839829
chr1	4844822	4845095	chr1:4844822-4845095
chr1	4847551	4847651	chr1:4847551-4847650
chr1	4854234	4854334	chr1:4854234-4854333
chr1	5045948	5046477	chr1:5045948-5046477
chr1	5070962	5071298	chr1:5070962-5071298
chr1	5165830	5166427	chr1:5165830-5166427
chr1	5179709	5180014	chr1:5179709-5180014
chr1	5232591	5232691	chr1:5232591-5232690
chr1	5283570	5283670	chr1:5283570-5283670
chr1	5295164	5295824	chr1:5295164-5295824
chr1	5312609	5313090	chr1:5312609-5313090
chr1	5371956	5372361	chr1:5371956-5372361
chr1	5373121	5373453	chr1:5373121-5373453
chr1	5396676	5396974	chr1:5396676-5396974
chr1	5406309	5406531	chr1:5406309-5406531
chr1	5452406	5452572	chr1:5452406-5452572
chr1	5464064	5464334	chr1:5464064-5464334
chr1	5489395	5489532	chr1:5489395-5489532
chr1	5516192	5516693	chr1:5516192-5516693
chr1	5537727	5539243	chr1:5537727-5539243
chr1	5549931	5551469	chr1:5549931-5551469
chr1	5573616	5574260	chr1:5573616-5574260
chr1	5575485	5575851	chr1:5575485-5575851
chr1	5657407	5658923	chr1:5657407-5658923
chr1	5695655	5696936	chr1:5695655-5696936
chr1	5740604	5740808	chr1:5740604-5740808
chr1	5747099	5749534	chr1:5747099-5749534
chr1	5799250	5799350	chr1:5799250-5799350
chr1	5806392	5807067	chr1:5806392-5807067
chr1	5856552	5856652	chr1:5856552-5856652
chr1	5924162	5924262	chr1:5924162-5924261
chr1	5947890	5948370	chr1:5947890-5948370
chr1	5950005	5950211	chr1:5950005-5950211
chr1	5973214	5973314	chr1:5973214-5973314
chr1	5975162	5976792	chr1:5975162-5976792
chr1	6010468	6010710	chr1:6010468-6010710
chr1	6026953	6027510	chr1:6026953-6027510
chr1	6030588	6031944	chr1:6030588-6031944
chr1	6040583	6041273	chr1:6040583-6041273
chr1	6045021	6045588	chr1:6045021-6045588
chr1	6061697	6064037	chr1:6061697-6064037
chr1	6067070	6068298	chr1:6067070-6068298
chr1	6074401	6075154	chr1:6074401-6075154
chr1	6076256	6076395	chr1:6076256-6076395
chr1	6082416	6090824	chr1:6082416-6090824
chr1	6102821	6102948	chr1:6102821-6102948
chr1	6115103	6115413	chr1:6115103-6115413
chr1	6125001	6127659	chr1:6125001-6127659
chr1	6128284	6128384	chr1:6128284-6128384
chr1	6128913	6129112	chr1:6128913-6129112
chr1	6147012	6148081	chr1:6147012-6148081
chr1	6148919	6153648	chr1:6148919-6153648
chr1	6158542	6158805	chr1:6158542-6158805
chr1	6209274	6209460	chr1:6209274-6209460
chr1	6217763	6217998	chr1:6217763-6217998
chr1	6244520	6244621	chr1:6244520-6244621
chr1	6253925	6254025	chr1:6253925-6254024
chr1	6266479	6270903	chr1:6266479-6270903
chr1	6280385	6280595	chr1:6280385-6280595
chr1	6282218	6283158	chr1:6282218-6283158
chr1	6298189	6298340	chr1:6298189-6298340
chr1	6299215	6301816	chr1:6299215-6301816
chr1	6319893	6320048	chr1:6319893-6320048
chr1	6336132	6338614	chr1:6336132-6338614
chr1	6347295	6349056	chr1:6347295-6349056
chr1	6362753	6362853	chr1:6362753-6362853
chr1	6376321	6376742	chr1:6376321-6376742
chr1	6377617	6377744	chr1:6377617-6377744
chr1	6407863	6409542	chr1:6407863-6409542
chr1	6410448	6410829	chr1:6410448-6410829
chr1	6411367	6412716	chr1:6411367-6412716
chr1	6413217	6415689	chr1:6413217-6415689
chr1	6416507	6416755	chr1:6416507-6416755
chr1	6417464	6421971	chr1:6417464-6421971
chr1	6444689	6447202	chr1:6444689-6447202
chr1	6452096	6452471	chr1:6452096-6452471
chr1	6475137	6476645	chr1:6475137-6476645
chr1	6499140	6499240	chr1:6499140-6499239
chr1	6501017	6501193	chr1:6501017-6501193
chr1	6505631	6506380	chr1:6505631-6506380
chr1	6506924	6507153	chr1:6506924-6507153
chr1	6508260	6517492	chr1:6508260-6517492
chr1	6524827	6525018	chr1:6524827-6525018
chr1	6551185	6552458	chr1:6551185-6552458
chr1	6552967	6553402	chr1:6552967-6553402
chr1	6560551	6563012	chr1:6560551-6563012
chr1	6577598	6577948	chr1:6577598-6577948
chr1	6579505	6580602	chr1:6579505-6580602
chr1	6583531	6584049	chr1:6583531-6584049
chr1	6586530	6586743	chr1:6586530-6586743
chr1	6594383	6594958	chr1:6594383-6594958
chr1	6604588	6606562	chr1:6604588-6606562
chr1	6607441	6607650	chr1:6607441-6607650
chr1	6614910	6615606	chr1:6614910-6615606
chr1	6638127	6638415	chr1:6638127-6638415
chr1	6639428	6639694	chr1:6639428-6639694
chr1	6640924	6641292	chr1:6640924-6641292
chr1	6642085	6642408	chr1:6642085-6642408
chr1	6651322	6652718	chr1:6651322-6652718
chr1	6656489	6660548	chr1:6656489-6660548
chr1	6663763	6664982	chr1:6663763-6664982
chr1	6680844	6683951	chr1:6680844-6683951
chr1	6688084	6688929	chr1:6688084-6688929
chr1	6697653	6699246	chr1:6697653-6699246
chr1	6726889	6727784	chr1:6726889-6727784
chr1	6736910	6737010	chr1:6736910-6737010
chr1	6757250	6757408	chr1:6757250-6757408
chr1	6763949	6764809	chr1:6763949-6764809
chr1	6766904	6767309	chr1:6766904-6767309
chr1	6828477	6828827	chr1:6828477-6828827
chr1	6830801	6832074	chr1:6830801-6832074
chr1	6846729	6846950	chr1:6846729-6846950
chr1	6856224	6857032	chr1:6856224-6857032
chr1	6862069	6862178	chr1:6862069-6862178
chr1	6879115	6880543	chr1:6879115-6880543
chr1	6897304	6897404	chr1:6897304-6897403
chr1	6948553	6949250	chr1:6948553-6949250
chr1	6978570	6979240	chr1:6978570-6979240
chr1	7002011	7002111	chr1:7002011-7002110
chr1	7021546	7022590	chr1:7021546-7022590
chr1	7023625	7023866	chr1:7023625-7023866
chr1	7025401	7026323	chr1:7025401-7026323
chr1	7028713	7029791	chr1:7028713-7029791
chr1	7078926	7079026	chr1:7078926-7079025
chr1	7114327	7114427	chr1:7114327-7114426
chr1	7151606	7151771	chr1:7151606-7151771
chr1	7153294	7153752	chr1:7153294-7153752
chr1	7178887	7178987	chr1:7178887-7178986
chr1	7206507	7206721	chr1:7206507-7206721
chr1	7219002	7219727	chr1:7219002-7219727
chr1	7238556	7239000	chr1:7238556-7239000
chr1	7269631	7269731	chr1:7269631-7269730
chr1	7280829	7280929	chr1:7280829-7280928
chr1	7308012	7308532	chr1:7308012-7308532
chr1	7338158	7338734	chr1:7338158-7338734
chr1	7339495	7340081	chr1:7339495-7340081
chr1	7341931	7342031	chr1:7341931-7342030
chr1	7342705	7343183	chr1:7342705-7343183
chr1	7351131	7354260	chr1:7351131-7354260
chr1	7396759	7396859	chr1:7396759-7396858
chr1	7407076	7407412	chr1:7407076-7407412
chr1	7411572	7412282	chr1:7411572-7412282
chr1	7423040	7424090	chr1:7423040-7424090
chr1	7430059	7430159	chr1:7430059-7430158
chr1	7446581	7450170	chr1:7446581-7450170
chr1	7469508	7469629	chr1:7469508-7469629
chr1	7501576	7501883	chr1:7501576-7501883
chr1	7523724	7523824	chr1:7523724-7523823
chr1	7530832	7532265	chr1:7530832-7532265
chr1	7550572	7552598	chr1:7550572-7552598
chr1	7572648	7572748	chr1:7572648-7572747
chr1	7576442	7576542	chr1:7576442-7576541
chr1	7596398	7597721	chr1:7596398-7597721
chr1	7601869	7601969	chr1:7601869-7601968
chr1	7612632	7613036	chr1:7612632-7613036
chr1	7615213	7616236	chr1:7615213-7616236
chr1	7630422	7630536	chr1:7630422-7630536
chr1	7634214	7634995	chr1:7634214-7634995
chr1	7642040	7642357	chr1:7642040-7642357
chr1	7668894	7669362	chr1:7668894-7669362
chr1	7671308	7671872	chr1:7671308-7671872
chr1	7673353	7675177	chr1:7673353-7675177
chr1	7676800	7677412	chr1:7676800-7677412
chr1	7701013	7701288	chr1:7701013-7701288
chr1	7703869	7704082	chr1:7703869-7704082
chr1	7705228	7705934	chr1:7705228-7705934
chr1	7707117	7707217	chr1:7707117-7707217
chr1	7707713	7707813	chr1:7707713-7707813
chr1	7719776	7719905	chr1:7719776-7719905
chr1	7728018	7728662	chr1:7728018-7728662
chr1	7728960	7729082	chr1:7728960-7729082
chr1	7732998	7733154	chr1:7732998-7733154
chr1	7736103	7736444	chr1:7736103-7736444
chr1	7738875	7740024	chr1:7738875-7740024
chr1	7741164	7741822	chr1:7741164-7741822
chr1	7751843	7751990	chr1:7751843-7751990
chr1	7754640	7755807	chr1:7754640-7755807
chr1	7757088	7757197	chr1:7757088-7757197
chr1	7762151	7762292	chr1:7762151-7762292
chr1	7765128	7767597	chr1:7765128-7767597
chr1	7778159	7778259	chr1:7778159-7778258
chr1	7779281	7780260	chr1:7779281-7780260
chr1	7786659	7789456	chr1:7786659-7789456
chr1	7806149	7806249	chr1:7806149-7806249
chr1	7809152	7809484	chr1:7809152-7809484
chr1	7811585	7811804	chr1:7811585-7811804
chr1	7812334	7812582	chr1:7812334-7812582
chr1	7813323	7814457	chr1:7813323-7814457
chr1	7845073	7846018	chr1:7845073-7846018
chr1	7870597	7870724	chr1:7870597-7870724
chr1	7980117	7980217	chr1:7980117-7980216
chr1	7981988	7982766	chr1:7981988-7982766
chr1	7997774	7998250	chr1:7997774-7998250
chr1	7999334	8000341	chr1:7999334-8000341
chr1	8002836	8003424	chr1:8002836-8003424
chr1	8005076	8005176	chr1:8005076-8005176
chr1	8009078	8009674	chr1:8009078-8009674
chr1	8046217	8046576	chr1:8046217-8046576
chr1	8063705	8067844	chr1:8063705-8067844
chr1	8070288	8070430	chr1:8070288-8070430
chr1	8071182	8071539	chr1:8071182-8071539
chr1	8075423	8076114	chr1:8075423-8076114
chr1	8083011	8083894	chr1:8083011-8083894
chr1	8084404	8085008	chr1:8084404-8085008
chr1	8086772	8088526	chr1:8086772-8088526
chr1	8152769	8153640	chr1:8152769-8153640
chr1	8154571	8155334	chr1:8154571-8155334
chr1	8156317	8158222	chr1:8156317-8158222
chr1	8164718	8165037	chr1:8164718-8165037
chr1	8176492	8178371	chr1:8176492-8178371
chr1	8187293	8187801	chr1:8187293-8187801
chr1	8197245	8198432	chr1:8197245-8198432
chr1	8206481	8206581	chr1:8206481-8206581
chr1	8221568	8221907	chr1:8221568-8221907
chr1	8242167	8243211	chr1:8242167-8243211
chr1	8246592	8246789	chr1:8246592-8246789
chr1	8254548	8255120	chr1:8254548-8255120
chr1	8270446	8270848	chr1:8270446-8270848
chr1	8271403	8272755	chr1:8271403-8272755
chr1	8273391	8274046	chr1:8273391-8274046
chr1	8284861	8285464	chr1:8284861-8285464
chr1	8290326	8291066	chr1:8290326-8291066
chr1	8292124	8292703	chr1:8292124-8292703
chr1	8327475	8327651	chr1:8327475-8327651
chr1	8341914	8342635	chr1:8341914-8342635
chr1	8343217	8345774	chr1:8343217-8345774
chr1	8352980	8355070	chr1:8352980-8355070
chr1	8372154	8374491	chr1:8372154-8374491
chr1	8377746	8378016	chr1:8377746-8378016
chr1	8395278	8395378	chr1:8395278-8395378
chr1	8397797	8397897	chr1:8397797-8397897
chr1	8403216	8404464	chr1:8403216-8404464
chr1	8412158	8413710	chr1:8412158-8413710
chr1	8414341	8414441	chr1:8414341-8414440
chr1	8415288	8416279	chr1:8415288-8416279
chr1	8422555	8425757	chr1:8422555-8425757
chr1	8426625	8426725	chr1:8426625-8426724
chr1	8437241	8437593	chr1:8437241-8437593
chr1	8438488	8439388	chr1:8438488-8439388
chr1	8445702	8445820	chr1:8445702-8445820
chr1	8452691	8453022	chr1:8452691-8453022
chr1	8454817	8457759	chr1:8454817-8457759
chr1	8471938	8473488	chr1:8471938-8473488
chr1	8489558	8490005	chr1:8489558-8490005
chr1	8497070	8497170	chr1:8497070-8497169
chr1	8498690	8498790	chr1:8498690-8498790
chr1	8499403	8499725	chr1:8499403-8499725
chr1	8501067	8501213	chr1:8501067-8501213
chr1	8508600	8509660	chr1:8508600-8509660
chr1	8510530	8510630	chr1:8510530-8510629
chr1	8525127	8526143	chr1:8525127-8526143
chr1	8527520	8527729	chr1:8527520-8527729
chr1	8532971	8533169	chr1:8532971-8533169
chr1	8537246	8537988	chr1:8537246-8537988
chr1	8569988	8571238	chr1:8569988-8571238
chr1	8584920	8586306	chr1:8584920-8586306
chr1	8602105	8602507	chr1:8602105-8602507
chr1	8624034	8624148	chr1:8624034-8624148
chr1	8639191	8639307	chr1:8639191-8639307
chr1	8657198	8661015	chr1:8657198-8661015
chr1	8663566	8663822	chr1:8663566-8663822
chr1	8679756	8682516	chr1:8679756-8682516
chr1	8699052	8699531	chr1:8699052-8699531
chr1	8720315	8720810	chr1:8720315-8720810
chr1	8728237	8728525	chr1:8728237-8728525
chr1	8729614	8730054	chr1:8729614-8730054
chr1	8734783	8735250	chr1:8734783-8735250
chr1	8739415	8741509	chr1:8739415-8741509
chr1	8742731	8743007	chr1:8742731-8743007
chr1	8749747	8749847	chr1:8749747-8749847
chr1	8762276	8762950	chr1:8762276-8762950
chr1	8763753	8763928	chr1:8763753-8763928
chr1	8781921	8782021	chr1:8781921-8782020
chr1	8797439	8797557	chr1:8797439-8797557
chr1	8802448	8802788	chr1:8802448-8802788
chr1	8823146	8823311	chr1:8823146-8823311
chr1	8849500	8850309	chr1:8849500-8850309
chr1	8873073	8873212	chr1:8873073-8873212
chr1	8881334	8881455	chr1:8881334-8881455
chr1	8883438	8883538	chr1:8883438-8883537
chr1	8896407	8896528	chr1:8896407-8896528
chr1	8904524	8905229	chr1:8904524-8905229
chr1	8905784	8906539	chr1:8905784-8906539
chr1	8921121	8921221	chr1:8921121-8921220
chr1	8925473	8926204	chr1:8925473-8926204
chr1	8929409	8930382	chr1:8929409-8930382
chr1	8933246	8937875	chr1:8933246-8937875
chr1	8939699	8942334	chr1:8939699-8942334
chr1	8943733	8943986	chr1:8943733-8943986
chr1	8973760	8974286	chr1:8973760-8974286
chr1	9003281	9004410	chr1:9003281-9004410
chr1	9007333	9007941	chr1:9007333-9007941
chr1	9008714	9009216	chr1:9008714-9009216
chr1	9015545	9015875	chr1:9015545-9015875
chr1	9031032	9031923	chr1:9031032-9031923
chr1	9048659	9049462	chr1:9048659-9049462
chr1	9054227	9055183	chr1:9054227-9055183
chr1	9082301	9082712	chr1:9082301-9082712
chr1	9085122	9086935	chr1:9085122-9086935
chr1	9106081	9107274	chr1:9106081-9107274
chr1	9127147	9127628	chr1:9127147-9127628
chr1	9170530	9170939	chr1:9170530-9170939
chr1	9173195	9173334	chr1:9173195-9173334
chr1	9178192	9178640	chr1:9178192-9178640
chr1	9179905	9180078	chr1:9179905-9180078
chr1	9182151	9182506	chr1:9182151-9182506
chr1	9187461	9188696	chr1:9187461-9188696
chr1	9218552	9218652	chr1:9218552-9218651
chr1	9221611	9224685	chr1:9221611-9224685
chr1	9240001	9240101	chr1:9240001-9240101
chr1	9243291	9244911	chr1:9243291-9244911
chr1	9245487	9245981	chr1:9245487-9245981
chr1	9261409	9261625	chr1:9261409-9261625
chr1	9262581	9264655	chr1:9262581-9264655
chr1	9266229	9266831	chr1:9266229-9266831
chr1	9269514	9269633	chr1:9269514-9269633
chr1	9278144	9278634	chr1:9278144-9278634
chr1	9291750	9294527	chr1:9291750-9294527
chr1	9312780	9314827	chr1:9312780-9314827
chr1	9325789	9327962	chr1:9325789-9327962
chr1	9329167	9331071	chr1:9329167-9331071
chr1	9354544	9354843	chr1:9354544-9354843
chr1	9365515	9366364	chr1:9365515-9366364
chr1	9370987	9372061	chr1:9370987-9372061
chr1	9375822	9376636	chr1:9375822-9376636
chr1	9377498	9387555	chr1:9377498-9387555
chr1	9424092	9424693	chr1:9424092-9424693
chr1	9447714	9449431	chr1:9447714-9449431
chr1	9466326	9466516	chr1:9466326-9466516
chr1	9470807	9475255	chr1:9470807-9475255
chr1	9485741	9488850	chr1:9485741-9488850
chr1	9503802	9504448	chr1:9503802-9504448
chr1	9507278	9507559	chr1:9507278-9507559
chr1	9516834	9516934	chr1:9516834-9516933
chr1	9526833	9528144	chr1:9526833-9528144
chr1	9535218	9535720	chr1:9535218-9535720
chr1	9542812	9543580	chr1:9542812-9543580
chr1	9550816	9550944	chr1:9550816-9550944
chr1	9578389	9579843	chr1:9578389-9579843
chr1	9580409	9580698	chr1:9580409-9580698
chr1	9592968	9593501	chr1:9592968-9593501
chr1	9599021	9599209	chr1:9599021-9599209
chr1	9613512	9614522	chr1:9613512-9614522
chr1	9615214	9616172	chr1:9615214-9616172
chr1	9617781	9617881	chr1:9617781-9617880
chr1	9619374	9619493	chr1:9619374-9619493
chr1	9649928	9654303	chr1:9649928-9654303
chr1	9654997	9655714	chr1:9654997-9655714
chr1	9656240	9657233	chr1:9656240-9657233
chr1	9657835	9657986	chr1:9657835-9657986
chr1	9685534	9695619	chr1:9685534-9695619
chr1	9695742	9695903	chr1:9695742-9695903
chr1	9712787	9717747	chr1:9712787-9717747
chr1	9743538	9743649	chr1:9743538-9743649
chr1	9748048	9749204	chr1:9748048-9749204
chr1	9749958	9750406	chr1:9749958-9750406
chr1	9774198	9778631	chr1:9774198-9778631
chr1	9779183	9779715	chr1:9779183-9779715
chr1	9780711	9780811	chr1:9780711-9780810
chr1	9785120	9785403	chr1:9785120-9785403
chr1	9786926	9787716	chr1:9786926-9787716
chr1	9791462	9791562	chr1:9791462-9791562
chr1	9796187	9796378	chr1:9796187-9796378
chr1	9797323	9798073	chr1:9797323-9798073
chr1	9820738	9823051	chr1:9820738-9823051
chr1	9830066	9830828	chr1:9830066-9830828
chr1	9852099	9853057	chr1:9852099-9853057
chr1	9863249	9865128	chr1:9863249-9865128
chr1	9868659	9868799	chr1:9868659-9868799
chr1	9869330	9869518	chr1:9869330-9869518
chr1	9882412	9882600	chr1:9882412-9882600
chr1	9884784	9885434	chr1:9884784-9885434
chr1	9890895	9891467	chr1:9890895-9891467
chr1	9894486	9897229	chr1:9894486-9897229
chr1	9900336	9900885	chr1:9900336-9900885
chr1	9909408	9913430	chr1:9909408-9913430
chr1	9919405	9919505	chr1:9919405-9919505
chr1	9929584	9930533	chr1:9929584-9930533
chr1	9932648	9934214	chr1:9932648-9934214
chr1	9935359	9936655	chr1:9935359-9936655
chr1	9938044	9938759	chr1:9938044-9938759
chr1	9942485	9943001	chr1:9942485-9943001
chr1	9944121	9944230	chr1:9944121-9944230
chr1	9944773	9945076	chr1:9944773-9945076
chr1	9946210	9946450	chr1:9946210-9946450
chr1	9952153	9953941	chr1:9952153-9953941
chr1	9960110	9960971	chr1:9960110-9960971
chr1	9961570	9962345	chr1:9961570-9962345
chr1	9982304	9982555	chr1:9982304-9982555
chr1	9988864	9990214	chr1:9988864-9990214
chr1	10010209	10011635	chr1:10010209-10011635
chr1	10051116	10051337	chr1:10051116-10051337
chr1	10093493	10094032	chr1:10093493-10094032
chr1	10097573	10097673	chr1:10097573-10097673
chr1	10115472	10116784	chr1:10115472-10116784
chr1	10119204	10119732	chr1:10119204-10119732
chr1	10124049	10124682	chr1:10124049-10124682
chr1	10129804	10129904	chr1:10129804-10129903
chr1	10131825	10132176	chr1:10131825-10132176
chr1	10143671	10144004	chr1:10143671-10144004
chr1	10145114	10145456	chr1:10145114-10145456
chr1	10155131	10155633	chr1:10155131-10155633
chr1	10182324	10183422	chr1:10182324-10183422
chr1	10215521	10215903	chr1:10215521-10215903
chr1	10271407	10272186	chr1:10271407-10272186
chr1	10313716	10314030	chr1:10313716-10314030
chr1	10327116	10328292	chr1:10327116-10328292
chr1	10352491	10352771	chr1:10352491-10352771
chr1	10362362	10362462	chr1:10362362-10362462
chr1	10364222	10364947	chr1:10364222-10364947
chr1	10365937	10366037	chr1:10365937-10366036
chr1	10388523	10388790	chr1:10388523-10388790
chr1	10404320	10404420	chr1:10404320-10404420
chr1	10407802	10407949	chr1:10407802-10407949
chr1	10413576	10413995	chr1:10413576-10413995
chr1	10421667	10421845	chr1:10421667-10421845
chr1	10437315	10439096	chr1:10437315-10439096
chr1	10460205	10460948	chr1:10460205-10460948
chr1	10480429	10480837	chr1:10480429-10480837
chr1	10492808	10494001	chr1:10492808-10494001
chr1	10535380	10536528	chr1:10535380-10536528
chr1	10539553	10539666	chr1:10539553-10539666
chr1	10549937	10550725	chr1:10549937-10550725
chr1	10555750	10556500	chr1:10555750-10556500
chr1	10559793	10560664	chr1:10559793-10560664
chr1	10570176	10570276	chr1:10570176-10570275
chr1	10570799	10570923	chr1:10570799-10570923
chr1	10575122	10575991	chr1:10575122-10575991
chr1	10576493	10577604	chr1:10576493-10577604
chr1	10578939	10579644	chr1:10578939-10579644
chr1	10587184	10593044	chr1:10587184-10593044
chr1	10614292	10614495	chr1:10614292-10614495
chr1	10615687	10616590	chr1:10615687-10616590
chr1	10651150	10651345	chr1:10651150-10651345
chr1	10654747	10655020	chr1:10654747-10655020
chr1	10659334	10660591	chr1:10659334-10660591
chr1	10684476	10684704	chr1:10684476-10684704
chr1	10685391	10686579	chr1:10685391-10686579
chr1	10688689	10689497	chr1:10688689-10689497
chr1	10691940	10693005	chr1:10691940-10693005
chr1	10693928	10696384	chr1:10693928-10696384
chr1	10707568	10712199	chr1:10707568-10712199
chr1	10712777	10713173	chr1:10712777-10713173
chr1	10713839	10714270	chr1:10713839-10714270
chr1	10714877	10715223	chr1:10714877-10715223
chr1	10715798	10715919	chr1:10715798-10715919
chr1	10719892	10720029	chr1:10719892-10720029
chr1	10722987	10724862	chr1:10722987-10724862
chr1	10742933	10750681	chr1:10742933-10750681
chr1	10752234	10753982	chr1:10752234-10753982
chr1	10755395	10756009	chr1:10755395-10756009
chr1	10757024	10758079	chr1:10757024-10758079
chr1	10758839	10760571	chr1:10758839-10760571
chr1	10764389	10765093	chr1:10764389-10765093
chr1	10766187	10767059	chr1:10766187-10767059
chr1	10772620	10775382	chr1:10772620-10775382
chr1	10778800	10788802	chr1:10778800-10788802
chr1	10794036	10794364	chr1:10794036-10794364
chr1	10795083	10799189	chr1:10795083-10799189
chr1	10799819	10800063	chr1:10799819-10800063
chr1	10802192	10802292	chr1:10802192-10802291
chr1	10803396	10806973	chr1:10803396-10806973
chr1	10810142	10810273	chr1:10810142-10810273
chr1	10813258	10814100	chr1:10813258-10814100
chr1	10818285	10823195	chr1:10818285-10823195
chr1	10824518	10828522	chr1:10824518-10828522
chr1	10830900	10831020	chr1:10830900-10831020
chr1	10831971	10832121	chr1:10831971-10832121
chr1	10832710	10837634	chr1:10832710-10837634
chr1	10838580	10841592	chr1:10838580-10841592
chr1	10842552	10843367	chr1:10842552-10843367
chr1	10845424	10847908	chr1:10845424-10847908
chr1	10848418	10851625	chr1:10848418-10851625
chr1	10862951	10866255	chr1:10862951-10866255
chr1	10874081	10877156	chr1:10874081-10877156
chr1	10878339	10880908	chr1:10878339-10880908
chr1	10915993	10918541	chr1:10915993-10918541
chr1	10924201	10924466	chr1:10924201-10924466
chr1	10927896	10928225	chr1:10927896-10928225
chr1	10938403	10938680	chr1:10938403-10938680
chr1	10958074	10959132	chr1:10958074-10959132
chr1	10959991	10962568	chr1:10959991-10962568
chr1	10971400	10971764	chr1:10971400-10971764
chr1	10974660	10974760	chr1:10974660-10974760
chr1	10994056	10995772	chr1:10994056-10995772
chr1	10998918	10999018	chr1:10998918-10999018
chr1	11006438	11006843	chr1:11006438-11006843
chr1	11018065	11018985	chr1:11018065-11018985
chr1	11020368	11021740	chr1:11020368-11021740
chr1	11028077	11029156	chr1:11028077-11029156
chr1	11035859	11036758	chr1:11035859-11036758
chr1	11051026	11051126	chr1:11051026-11051126
chr1	11084795	11085395	chr1:11084795-11085395
chr1	11105417	11107308	chr1:11105417-11107308
chr1	11118605	11119322	chr1:11118605-11119322
chr1	11120991	11121182	chr1:11120991-11121182
chr1	11121738	11122493	chr1:11121738-11122493
chr1	11123118	11123288	chr1:11123118-11123288
chr1	11128108	11129935	chr1:11128108-11129935
chr1	11194457	11194958	chr1:11194457-11194958
chr1	11204065	11204165	chr1:11204065-11204164
chr1	11204910	11205037	chr1:11204910-11205037
chr1	11235870	11236649	chr1:11235870-11236649
chr1	11237540	11238547	chr1:11237540-11238547
chr1	11249214	11249314	chr1:11249214-11249313
chr1	11275044	11276117	chr1:11275044-11276117
chr1	11296596	11297563	chr1:11296596-11297563
chr1	11317099	11317423	chr1:11317099-11317423
chr1	11322737	11323207	chr1:11322737-11323207
chr1	11352600	11352792	chr1:11352600-11352792
chr1	11355049	11355876	chr1:11355049-11355876
chr1	11369089	11369189	chr1:11369089-11369189
chr1	11376851	11377120	chr1:11376851-11377120
chr1	11383960	11385264	chr1:11383960-11385264
chr1	11388135	11388961	chr1:11388135-11388961
chr1	11410161	11411432	chr1:11410161-11411432
chr1	11427156	11427389	chr1:11427156-11427389
chr1	11433212	11433362	chr1:11433212-11433362
chr1	11474985	11475426	chr1:11474985-11475426
chr1	11494525	11494625	chr1:11494525-11494624
chr1	11508146	11510007	chr1:11508146-11510007
chr1	11540206	11541450	chr1:11540206-11541450
chr1	11599111	11599214	chr1:11599111-11599214
chr1	11613791	11614055	chr1:11613791-11614055
chr1	11675370	11675527	chr1:11675370-11675527
chr1	11712742	11714544	chr1:11712742-11714544
chr1	11727562	11728082	chr1:11727562-11728082
chr1	11730946	11732506	chr1:11730946-11732506
chr1	11735118	11735218	chr1:11735118-11735217
chr1	11736542	11736642	chr1:11736542-11736641
chr1	11750560	11750704	chr1:11750560-11750704
chr1	11759898	11762217	chr1:11759898-11762217
chr1	11775000	11775764	chr1:11775000-11775764
chr1	11785735	11785843	chr1:11785735-11785843
chr1	11788874	11792939	chr1:11788874-11792939
chr1	11805598	11808361	chr1:11805598-11808361
chr1	11814791	11815184	chr1:11814791-11815184
chr1	11831543	11831883	chr1:11831543-11831883
chr1	11832446	11832988	chr1:11832446-11832988
chr1	11855104	11855391	chr1:11855104-11855391
chr1	11856310	11856509	chr1:11856310-11856509
chr1	11857730	11858066	chr1:11857730-11858066
chr1	11860637	11865353	chr1:11860637-11865353
chr1	11877315	11877415	chr1:11877315-11877414
chr1	11883369	11884287	chr1:11883369-11884287
chr1	11896391	11896769	chr1:11896391-11896769
chr1	11900048	11903819	chr1:11900048-11903819
chr1	11905436	11911942	chr1:11905436-11911942
chr1	11917550	11917801	chr1:11917550-11917801
chr1	11922765	11923346	chr1:11922765-11923346
chr1	11934110	11935350	chr1:11934110-11935350
chr1	11945724	11948098	chr1:11945724-11948098
chr1	11965595	11965898	chr1:11965595-11965898
chr1	11980190	11981141	chr1:11980190-11981141
chr1	11982523	11985482	chr1:11982523-11985482
chr1	11998467	11999648	chr1:11998467-11999648
chr1	12000477	12001250	chr1:12000477-12001250
chr1	12002519	12005200	chr1:12002519-12005200
chr1	12012782	12012951	chr1:12012782-12012951
chr1	12020586	12021571	chr1:12020586-12021571
chr1	12041283	12042554	chr1:12041283-12042554
chr1	12043379	12045069	chr1:12043379-12045069
chr1	12045583	12046881	chr1:12045583-12046881
chr1	12049976	12050260	chr1:12049976-12050260
chr1	12050764	12052826	chr1:12050764-12052826
chr1	12073893	12075036	chr1:12073893-12075036
chr1	12091274	12092541	chr1:12091274-12092541
chr1	12107865	12108087	chr1:12107865-12108087
chr1	12124014	12124558	chr1:12124014-12124558
chr1	12147675	12149598	chr1:12147675-12149598
chr1	12174109	12174209	chr1:12174109-12174209
chr1	12185297	12186234	chr1:12185297-12186234
chr1	12194606	12194706	chr1:12194606-12194706
chr1	12195499	12195964	chr1:12195499-12195964
chr1	12196681	12197097	chr1:12196681-12197097
chr1	12206838	12207566	chr1:12206838-12207566
chr1	12212067	12212641	chr1:12212067-12212641
chr1	12226352	12236389	chr1:12226352-12236389
chr1	12236893	12242682	chr1:12236893-12242682
chr1	12261904	12262050	chr1:12261904-12262050
chr1	12288335	12288574	chr1:12288335-12288574
chr1	12304538	12304709	chr1:12304538-12304709
chr1	12317712	12318534	chr1:12317712-12318534
chr1	12339941	12340293	chr1:12339941-12340293
chr1	12357506	12357922	chr1:12357506-12357922
chr1	12363775	12363926	chr1:12363775-12363926
chr1	12370010	12370596	chr1:12370010-12370596
chr1	12373111	12373435	chr1:12373111-12373435
chr1	12374237	12374337	chr1:12374237-12374337
chr1	12397997	12398472	chr1:12397997-12398472
chr1	12428625	12428960	chr1:12428625-12428960
chr1	12429497	12429597	chr1:12429497-12429596
chr1	12430314	12430814	chr1:12430314-12430814
chr1	12444936	12445382	chr1:12444936-12445382
chr1	12462366	12463195	chr1:12462366-12463195
chr1	12469797	12469897	chr1:12469797-12469897
chr1	12476637	12476737	chr1:12476637-12476737
chr1	12477405	12478053	chr1:12477405-12478053
chr1	12480251	12480351	chr1:12480251-12480350
chr1	12495376	12496029	chr1:12495376-12496029
chr1	12501625	12501725	chr1:12501625-12501724
chr1	12506961	12508139	chr1:12506961-12508139
chr1	12513496	12515773	chr1:12513496-12515773
chr1	12519359	12521885	chr1:12519359-12521885
chr1	12524071	12524329	chr1:12524071-12524329
chr1	12529565	12530536	chr1:12529565-12530536
chr1	12545414	12547016	chr1:12545414-12547016
chr1	12556668	12557175	chr1:12556668-12557175
chr1	12563765	12563865	chr1:12563765-12563864
chr1	12570041	12571723	chr1:12570041-12571723
chr1	12573628	12573728	chr1:12573628-12573728
chr1	12585574	12586214	chr1:12585574-12586214
chr1	12587142	12589640	chr1:12587142-12589640
chr1	12609964	12611423	chr1:12609964-12611423
chr1	12612525	12614082	chr1:12612525-12614082
chr1	12614959	12615070	chr1:12614959-12615070
chr1	12619320	12619439	chr1:12619320-12619439
chr1	12632997	12633276	chr1:12632997-12633276
chr1	12639208	12640680	chr1:12639208-12640680
chr1	12650447	12652857	chr1:12650447-12652857
chr1	12653721	12654252	chr1:12653721-12654252
chr1	12656854	12657006	chr1:12656854-12657006
chr1	12660341	12662889	chr1:12660341-12662889
chr1	12663554	12665041	chr1:12663554-12665041
chr1	12668692	12669406	chr1:12668692-12669406
chr1	12673751	12676786	chr1:12673751-12676786
chr1	12678710	12678970	chr1:12678710-12678970
chr1	12678989	12679144	chr1:12678989-12679144
chr1	12679478	12679669	chr1:12679478-12679669
chr1	12680357	12680710	chr1:12680357-12680710
chr1	12681709	12683702	chr1:12681709-12683702
chr1	12708278	12708456	chr1:12708278-12708456
chr1	12726258	12726655	chr1:12726258-12726655
chr1	12727158	12727596	chr1:12727158-12727596
chr1	12776140	12776288	chr1:12776140-12776288
chr1	12851385	12851730	chr1:12851385-12851730
chr1	12855952	12856113	chr1:12855952-12856113
chr1	12916997	12917446	chr1:12916997-12917446
chr1	12945892	12946333	chr1:12945892-12946333
chr1	12975517	12975617	chr1:12975517-12975616
chr1	12978663	12978917	chr1:12978663-12978917
chr1	12997647	12998321	chr1:12997647-12998321
chr1	12999198	12999298	chr1:12999198-12999297
chr1	13008204	13008322	chr1:13008204-13008322
chr1	13124625	13124725	chr1:13124625-13124724
chr1	13146276	13147115	chr1:13146276-13147115
chr1	13150818	13150918	chr1:13150818-13150918
chr1	13163592	13164110	chr1:13163592-13164110
chr1	13215004	13216504	chr1:13215004-13216504
chr1	13219422	13219522	chr1:13219422-13219522
chr1	13358884	13358984	chr1:13358884-13358983
chr1	13806050	13806213	chr1:13806050-13806213
chr1	13813894	13815502	chr1:13813894-13815502
chr1	13818721	13819431	chr1:13818721-13819431
chr1	13847568	13847668	chr1:13847568-13847667
chr1	13856009	13856373	chr1:13856009-13856373
chr1	13863287	13864090	chr1:13863287-13864090
chr1	13866807	13867683	chr1:13866807-13867683
chr1	13869553	13871070	chr1:13869553-13871070
chr1	13904354	13904454	chr1:13904354-13904453
chr1	13907789	13908060	chr1:13907789-13908060
chr1	13910954	13911240	chr1:13910954-13911240
chr1	13911986	13912163	chr1:13911986-13912163
chr1	13913006	13913302	chr1:13913006-13913302
chr1	13913966	13914617	chr1:13913966-13914617
chr1	13926037	13926832	chr1:13926037-13926832
chr1	13927540	13927956	chr1:13927540-13927956
chr1	13928764	13928956	chr1:13928764-13928956
chr1	13930371	13930522	chr1:13930371-13930522
chr1	13992599	13992839	chr1:13992599-13992839
chr1	14031910	14032105	chr1:14031910-14032105
chr1	14034842	14035486	chr1:14034842-14035486
chr1	14040026	14040126	chr1:14040026-14040126
chr1	14056269	14058729	chr1:14056269-14058729
chr1	14059618	14060859	chr1:14059618-14060859
chr1	14076946	14077248	chr1:14076946-14077248
chr1	14078169	14078756	chr1:14078169-14078756
chr1	14087427	14087683	chr1:14087427-14087683
chr1	14093094	14093194	chr1:14093094-14093193
chr1	14095618	14095982	chr1:14095618-14095982
chr1	14113093	14113455	chr1:14113093-14113455
chr1	14117267	14117367	chr1:14117267-14117366
chr1	14119912	14120406	chr1:14119912-14120406
chr1	14123987	14124087	chr1:14123987-14124087
chr1	14125541	14125641	chr1:14125541-14125641
chr1	14127399	14128719	chr1:14127399-14128719
chr1	14129544	14129702	chr1:14129544-14129702
chr1	14219991	14221397	chr1:14219991-14221397
chr1	14227739	14228287	chr1:14227739-14228287
chr1	14256510	14256751	chr1:14256510-14256751
chr1	14350400	14350574	chr1:14350400-14350574
chr1	14395208	14395318	chr1:14395208-14395318
chr1	14437734	14438036	chr1:14437734-14438036
chr1	14439904	14441042	chr1:14439904-14441042
chr1	14461835	14462159	chr1:14461835-14462159
chr1	14466960	14469646	chr1:14466960-14469646
chr1	14564930	14565411	chr1:14564930-14565411
chr1	14609119	14609457	chr1:14609119-14609457
chr1	14618873	14619292	chr1:14618873-14619292
chr1	14689624	14689892	chr1:14689624-14689892
chr1	14690400	14690876	chr1:14690400-14690876
chr1	14691732	14694886	chr1:14691732-14694886
chr1	14719907	14720057	chr1:14719907-14720057
chr1	14761198	14762287	chr1:14761198-14762287
chr1	14763778	14764290	chr1:14763778-14764290
chr1	14824423	14827143	chr1:14824423-14827143
chr1	14830973	14831162	chr1:14830973-14831162
chr1	14843656	14844606	chr1:14843656-14844606
chr1	14847153	14847713	chr1:14847153-14847713
chr1	14866868	14866968	chr1:14866868-14866967
chr1	14867545	14868090	chr1:14867545-14868090
chr1	14915301	14915487	chr1:14915301-14915487
chr1	14920302	14920402	chr1:14920309-14920395
chr1	14920762	14920971	chr1:14920762-14920971
chr1	14958111	14958275	chr1:14958111-14958275
chr1	14966055	14966416	chr1:14966055-14966416
chr1	14974335	14974435	chr1:14974335-14974434
chr1	14975935	14976228	chr1:14975935-14976228
chr1	14995009	14995248	chr1:14995009-14995248
chr1	15033145	15033509	chr1:15033145-15033509
chr1	15042386	15042486	chr1:15042386-15042486
chr1	15052902	15053034	chr1:15052902-15053034
chr1	15061716	15063088	chr1:15061716-15063088
chr1	15066035	15067115	chr1:15066035-15067115
chr1	15072234	15072416	chr1:15072234-15072416
chr1	15085670	15085799	chr1:15085670-15085799
chr1	15088195	15088602	chr1:15088195-15088602
chr1	15093489	15093938	chr1:15093489-15093938
chr1	15107015	15107196	chr1:15107015-15107196
chr1	15109375	15110128	chr1:15109375-15110128
chr1	15112921	15113021	chr1:15112921-15113021
chr1	15114261	15114361	chr1:15114261-15114360
chr1	15117313	15118469	chr1:15117313-15118469
chr1	15120397	15120546	chr1:15120397-15120546
chr1	15129104	15130734	chr1:15129104-15130734
chr1	15135413	15138980	chr1:15135413-15138980
chr1	15141414	15142437	chr1:15141414-15142437
chr1	15144125	15144225	chr1:15144125-15144225
chr1	15151048	15151274	chr1:15151048-15151274
chr1	15152614	15153096	chr1:15152614-15153096
chr1	15168977	15169077	chr1:15168977-15169077
chr1	15169685	15170470	chr1:15169685-15170470
chr1	15171010	15171110	chr1:15171010-15171109
chr1	15178404	15179304	chr1:15178404-15179304
chr1	15180102	15180397	chr1:15180102-15180397
chr1	15195494	15195647	chr1:15195494-15195647
chr1	15197867	15197967	chr1:15197867-15197966
chr1	15234015	15234118	chr1:15234015-15234118
chr1	15252577	15253077	chr1:15252577-15253077
chr1	15254712	15255200	chr1:15254712-15255200
chr1	15256054	15257662	chr1:15256054-15257662
chr1	15267090	15267190	chr1:15267090-15267189
chr1	15270429	15274128	chr1:15270429-15274128
chr1	15275513	15277712	chr1:15275513-15277712
chr1	15279107	15279603	chr1:15279107-15279603
chr1	15280693	15280805	chr1:15280693-15280805
chr1	15294763	15295930	chr1:15294763-15295930
chr1	15303746	15304454	chr1:15303746-15304454
chr1	15306748	15307766	chr1:15306748-15307766
chr1	15314789	15315771	chr1:15314789-15315771
chr1	15324484	15324665	chr1:15324484-15324665
chr1	15325968	15326236	chr1:15325968-15326236
chr1	15327190	15327290	chr1:15327190-15327290
chr1	15331406	15332432	chr1:15331406-15332432
chr1	15341035	15341938	chr1:15341035-15341938
chr1	15344646	15344787	chr1:15344646-15344787
chr1	15352009	15352995	chr1:15352009-15352995
chr1	15371718	15371818	chr1:15371718-15371818
chr1	15377309	15377409	chr1:15377309-15377408
chr1	15379690	15379842	chr1:15379690-15379842
chr1	15402504	15402725	chr1:15402504-15402725
chr1	15410160	15410376	chr1:15410160-15410376
chr1	15414888	15417289	chr1:15414888-15417289
chr1	15420330	15420723	chr1:15420330-15420723
chr1	15422117	15422476	chr1:15422117-15422476
chr1	15438657	15439210	chr1:15438657-15439210
chr1	15442564	15442701	chr1:15442564-15442701
chr1	15466063	15466822	chr1:15466063-15466822
chr1	15475118	15475218	chr1:15475118-15475217
chr1	15477925	15478677	chr1:15477925-15478677
chr1	15493975	15494375	chr1:15493975-15494375
chr1	15495099	15495677	chr1:15495099-15495677
chr1	15496550	15496909	chr1:15496550-15496909
chr1	15499390	15501280	chr1:15499390-15501280
chr1	15502319	15503084	chr1:15502319-15503084
chr1	15503940	15504756	chr1:15503940-15504756
chr1	15505387	15508961	chr1:15505387-15508961
chr1	15523484	15524555	chr1:15523484-15524555
chr1	15525102	15525691	chr1:15525102-15525691
chr1	15552672	15553790	chr1:15552672-15553790
chr1	15554377	15554494	chr1:15554377-15554494
chr1	15555485	15556811	chr1:15555485-15556811
chr1	15569858	15570582	chr1:15569858-15570582
chr1	15575373	15575750	chr1:15575373-15575750
chr1	15586758	15588414	chr1:15586758-15588414
chr1	15599413	15599513	chr1:15599413-15599513
chr1	15622463	15623354	chr1:15622463-15623354
chr1	15634505	15635272	chr1:15634505-15635272
chr1	15652181	15656634	chr1:15652181-15656634
chr1	15665615	15666865	chr1:15665615-15666865
chr1	15668207	15668953	chr1:15668207-15668953
chr1	15669700	15670760	chr1:15669700-15670760
chr1	15673390	15674050	chr1:15673390-15674050
chr1	15677065	15679301	chr1:15677065-15679301
chr1	15680809	15683471	chr1:15680809-15683471
chr1	15692501	15693432	chr1:15692501-15693432
chr1	15697004	15698935	chr1:15697004-15698935
chr1	15707796	15707896	chr1:15707796-15707896
chr1	15709565	15709920	chr1:15709565-15709920
chr1	15710474	15715570	chr1:15710474-15715570
chr1	15732487	15732953	chr1:15732487-15732953
chr1	15736830	15741406	chr1:15736830-15741406
chr1	15758659	15760224	chr1:15758659-15760224
chr1	15763335	15763435	chr1:15763335-15763435
chr1	15764399	15770061	chr1:15764399-15770061
chr1	15772961	15773145	chr1:15772961-15773145
chr1	15819030	15819332	chr1:15819030-15819332
chr1	15826818	15827523	chr1:15826818-15827523
chr1	15828024	15828146	chr1:15828024-15828146
chr1	15841674	15841976	chr1:15841674-15841976
chr1	15852672	15852772	chr1:15852672-15852771
chr1	15854132	15854395	chr1:15854132-15854395
chr1	15858229	15858329	chr1:15858229-15858329
chr1	15858940	15859242	chr1:15858940-15859242
chr1	15885405	15886499	chr1:15885405-15886499
chr1	15888551	15888820	chr1:15888551-15888820
chr1	15900007	15900370	chr1:15900007-15900370
chr1	15901215	15901570	chr1:15901215-15901570
chr1	15905667	15905979	chr1:15905667-15905979
chr1	15910515	15911165	chr1:15910515-15911165
chr1	15945035	15945190	chr1:15945035-15945190
chr1	15956655	15957832	chr1:15956655-15957832
chr1	15960705	15960940	chr1:15960705-15960940
chr1	15983113	15983240	chr1:15983113-15983240
chr1	16007577	16007677	chr1:16007577-16007676
chr1	16007787	16007939	chr1:16007787-16007939
chr1	16022865	16023965	chr1:16022865-16023965
chr1	16024530	16024665	chr1:16024530-16024665
chr1	16029654	16030898	chr1:16029654-16030898
chr1	16043764	16045109	chr1:16043764-16045109
chr1	16052812	16054781	chr1:16052812-16054781
chr1	16058649	16066258	chr1:16058649-16066258
chr1	16067420	16067824	chr1:16067420-16067824
chr1	16068346	16069800	chr1:16068346-16069800
chr1	16073968	16076792	chr1:16073968-16076792
chr1	16081987	16084925	chr1:16081987-16084925
chr1	16085820	16093910	chr1:16085820-16093910
chr1	16106754	16107747	chr1:16106754-16107747
chr1	16118887	16122480	chr1:16118887-16122480
chr1	16123062	16127748	chr1:16123062-16127748
chr1	16173760	16173860	chr1:16173768-16173851
chr1	16224435	16224730	chr1:16224435-16224730
chr1	16229553	16229735	chr1:16229553-16229735
chr1	16245537	16246117	chr1:16245537-16246117
chr1	16263821	16264265	chr1:16263821-16264265
chr1	16265283	16266775	chr1:16265283-16266775
chr1	16277544	16280362	chr1:16277544-16280362
chr1	16282533	16282633	chr1:16282533-16282632
chr1	16284333	16284970	chr1:16284333-16284970
chr1	16330228	16330786	chr1:16330228-16330786
chr1	16339074	16339174	chr1:16339074-16339173
chr1	16339945	16350124	chr1:16339945-16350124
chr1	16372950	16373050	chr1:16372950-16373049
chr1	16396896	16397054	chr1:16396896-16397054
chr1	16399471	16399653	chr1:16399471-16399653
chr1	16400545	16405278	chr1:16400545-16405278
chr1	16406018	16406118	chr1:16406018-16406117
chr1	16412024	16412272	chr1:16412024-16412272
chr1	16417622	16418374	chr1:16417622-16418374
chr1	16421039	16423045	chr1:16421039-16423045
chr1	16441051	16441582	chr1:16441051-16441582
chr1	16442424	16443016	chr1:16442424-16443016
chr1	16444561	16444703	chr1:16444561-16444703
chr1	16464918	16466382	chr1:16464918-16466382
chr1	16467314	16468883	chr1:16467314-16468883
chr1	16469960	16479994	chr1:16469960-16479994
chr1	16480084	16480302	chr1:16480084-16480302
chr1	16483346	16483660	chr1:16483346-16483660
chr1	16485531	16486245	chr1:16485531-16486245
chr1	16488805	16489295	chr1:16488805-16489295
chr1	16490718	16492304	chr1:16490718-16492304
chr1	16497881	16500202	chr1:16497881-16500202
chr1	16504917	16505801	chr1:16504917-16505801
chr1	16507101	16509090	chr1:16507101-16509090
chr1	16509724	16511357	chr1:16509724-16511357
chr1	16533982	16535437	chr1:16533982-16535437
chr1	16536170	16537303	chr1:16536170-16537303
chr1	16537807	16539343	chr1:16537807-16539343
chr1	16542363	16542670	chr1:16542363-16542670
chr1	16544260	16544952	chr1:16544260-16544952
chr1	16546561	16546672	chr1:16546561-16546672
chr1	16558497	16558646	chr1:16558497-16558646
chr1	16562372	16562701	chr1:16562372-16562701
chr1	16570618	16570801	chr1:16570618-16570801
chr1	16571551	16571651	chr1:16571551-16571650
chr1	16574637	16575886	chr1:16574637-16575886
chr1	16580145	16581249	chr1:16580145-16581249
chr1	16587646	16587773	chr1:16587646-16587773
chr1	16592885	16593372	chr1:16592885-16593372
chr1	16620850	16620953	chr1:16620850-16620953
chr1	16629694	16629794	chr1:16629694-16629794
chr1	16679469	16679848	chr1:16679469-16679848
chr1	16682537	16682700	chr1:16682537-16682700
chr1	16694877	16694977	chr1:16694885-16694968
chr1	16712061	16714785	chr1:16712061-16714785
chr1	16721740	16721851	chr1:16721740-16721851
chr1	16722431	16723234	chr1:16722431-16723234
chr1	16723867	16724067	chr1:16723867-16724067
chr1	16725460	16725560	chr1:16725460-16725560
chr1	16740843	16741113	chr1:16740843-16741113
chr1	16752003	16752103	chr1:16752003-16752103
chr1	16759465	16759672	chr1:16759465-16759672
chr1	16768170	16768451	chr1:16768170-16768451
chr1	16824098	16825052	chr1:16824098-16825052
chr1	16826092	16826192	chr1:16826097-16826186
chr1	16841485	16841585	chr1:16841485-16841585
chr1	16847053	16848696	chr1:16847053-16848696
chr1	16930997	16931126	chr1:16930997-16931126
chr1	16934807	16935242	chr1:16934807-16935242
chr1	16940673	16941666	chr1:16940673-16941666
chr1	16949399	16951294	chr1:16949399-16951294
chr1	16966132	16966653	chr1:16966132-16966653
chr1	16971361	16971504	chr1:16971361-16971504
chr1	17012228	17014825	chr1:17012228-17014825
chr1	17022860	17024645	chr1:17022860-17024645
chr1	17025521	17026625	chr1:17025521-17026625
chr1	17027346	17028159	chr1:17027346-17028159
chr1	17028687	17029561	chr1:17028687-17029561
chr1	17033676	17033892	chr1:17033676-17033892
chr1	17044022	17044682	chr1:17044022-17044682
chr1	17047989	17048446	chr1:17047989-17048446
chr1	17080457	17080858	chr1:17080457-17080858
chr1	17095584	17096070	chr1:17095584-17096070
chr1	17176963	17177966	chr1:17176963-17177966
chr1	17178499	17178931	chr1:17178499-17178931
chr1	17205255	17205695	chr1:17205255-17205695
chr1	17228101	17228201	chr1:17228101-17228200
chr1	17231368	17231523	chr1:17231368-17231523
chr1	17241179	17241492	chr1:17241179-17241492
chr1	17247827	17247927	chr1:17247827-17247926
chr1	17252255	17252464	chr1:17252255-17252464
chr1	17253270	17253512	chr1:17253270-17253512
chr1	17274605	17275819	chr1:17274605-17275819
chr1	17293319	17294302	chr1:17293319-17294302
chr1	17310964	17312178	chr1:17310964-17312178
chr1	17336185	17336817	chr1:17336185-17336817
chr1	17344730	17345130	chr1:17344730-17345130
chr1	17379686	17379786	chr1:17379686-17379786
chr1	17379843	17379943	chr1:17379850-17379936
chr1	17386745	17387167	chr1:17386745-17387167
chr1	17396810	17397013	chr1:17396810-17397013
chr1	17402079	17402217	chr1:17402079-17402217
chr1	17407553	17408067	chr1:17407553-17408067
chr1	17410444	17410544	chr1:17410444-17410544
chr1	17417066	17417992	chr1:17417066-17417992
chr1	17423390	17425662	chr1:17423390-17425662
chr1	17426563	17428640	chr1:17426563-17428640
chr1	17429390	17429550	chr1:17429390-17429550
chr1	17434924	17435125	chr1:17434924-17435125
chr1	17436014	17436980	chr1:17436014-17436980
chr1	17446335	17447033	chr1:17446335-17447033
chr1	17494586	17495337	chr1:17494586-17495337
chr1	17510102	17510570	chr1:17510102-17510570
chr1	17512672	17513764	chr1:17512672-17513764
chr1	17528182	17528540	chr1:17528182-17528540
chr1	17530866	17531663	chr1:17530866-17531663
chr1	17532665	17532835	chr1:17532665-17532835
chr1	17534095	17534195	chr1:17534095-17534194
chr1	17535893	17535993	chr1:17535893-17535992
chr1	17538512	17540636	chr1:17538512-17540636
chr1	17541272	17541372	chr1:17541272-17541371
chr1	17555135	17556153	chr1:17555135-17556153
chr1	17558431	17562318	chr1:17558431-17562318
chr1	17571772	17572031	chr1:17571772-17572031
chr1	17572617	17572967	chr1:17572617-17572967
chr1	17573865	17573966	chr1:17573865-17573966
chr1	17576943	17577567	chr1:17576943-17577567
chr1	17578641	17578741	chr1:17578641-17578740
chr1	17579868	17579984	chr1:17579868-17579984
chr1	17585051	17586290	chr1:17585051-17586290
chr1	17587460	17587638	chr1:17587460-17587638
chr1	17614113	17614424	chr1:17614113-17614424
chr1	17615307	17616870	chr1:17615307-17616870
chr1	17624473	17624942	chr1:17624473-17624942
chr1	17634276	17635090	chr1:17634276-17635090
chr1	17636418	17637361	chr1:17636418-17637361
chr1	17674246	17674795	chr1:17674246-17674795
chr1	17682488	17683380	chr1:17682488-17683380
chr1	17725016	17725151	chr1:17725016-17725151
chr1	17728349	17728556	chr1:17728349-17728556
chr1	17729611	17732126	chr1:17729611-17732126
chr1	17732728	17734115	chr1:17732728-17734115
chr1	17750187	17750711	chr1:17750187-17750711
chr1	17753817	17755902	chr1:17753817-17755902
chr1	17768059	17768409	chr1:17768059-17768409
chr1	17835809	17836335	chr1:17835809-17836335
chr1	17886632	17888627	chr1:17886632-17888627
chr1	17889116	17889216	chr1:17889116-17889215
chr1	17928930	17930275	chr1:17928930-17930275
chr1	17932181	17933082	chr1:17932181-17933082
chr1	17944118	17947486	chr1:17944118-17947486
chr1	17962339	17962619	chr1:17962339-17962619
chr1	17974596	17975659	chr1:17974596-17975659
chr1	17985496	17985596	chr1:17985496-17985596
chr1	18014879	18015329	chr1:18014879-18015329
chr1	18017148	18017910	chr1:18017148-18017910
chr1	18024948	18025048	chr1:18024948-18025047
chr1	18038614	18038739	chr1:18038614-18038739
chr1	18046611	18046759	chr1:18046611-18046759
chr1	18087388	18087488	chr1:18087388-18087488
chr1	18093750	18093884	chr1:18093750-18093884
chr1	18099471	18099596	chr1:18099471-18099596
chr1	18124427	18124773	chr1:18124427-18124773
chr1	18125313	18125957	chr1:18125313-18125957
chr1	18145624	18146317	chr1:18145624-18146317
chr1	18250134	18250500	chr1:18250134-18250500
chr1	18325531	18325631	chr1:18325531-18325630
chr1	18344743	18345016	chr1:18344743-18345016
chr1	18359038	18359205	chr1:18359038-18359205
chr1	18393173	18393325	chr1:18393173-18393325
chr1	18394776	18394876	chr1:18394776-18394876
chr1	18396550	18396650	chr1:18396550-18396649
chr1	18411566	18411666	chr1:18411566-18411665
chr1	18432672	18433734	chr1:18432672-18433734
chr1	18437816	18438911	chr1:18437816-18438911
chr1	18444601	18445137	chr1:18444601-18445137
chr1	18459061	18460158	chr1:18459061-18460158
chr1	18517468	18520024	chr1:18517468-18520024
chr1	18524667	18525367	chr1:18524667-18525367
chr1	18525912	18526467	chr1:18525912-18526467
chr1	18546297	18546593	chr1:18546297-18546593
chr1	18564860	18565230	chr1:18564860-18565230
chr1	18611400	18612831	chr1:18611400-18612831
chr1	18614944	18615958	chr1:18614944-18615958
chr1	18621199	18621402	chr1:18621199-18621402
chr1	18644501	18644804	chr1:18644501-18644804
chr1	18648976	18649522	chr1:18648976-18649522
chr1	18684122	18684249	chr1:18684122-18684249
chr1	18724465	18724565	chr1:18724465-18724565
chr1	18725123	18725365	chr1:18725123-18725365
chr1	18729563	18729843	chr1:18729563-18729843
chr1	18795027	18795127	chr1:18795027-18795127
chr1	18806295	18807279	chr1:18806295-18807279
chr1	18868934	18869587	chr1:18868934-18869587
chr1	18884843	18885196	chr1:18884843-18885196
chr1	18953147	18953599	chr1:18953147-18953599
chr1	18954107	18956949	chr1:18954107-18956949
chr1	18961566	18961666	chr1:18961566-18961666
chr1	18962427	18962799	chr1:18962427-18962799
chr1	18963741	18963932	chr1:18963741-18963932
chr1	18966698	18966889	chr1:18966698-18966889
chr1	18974345	18974461	chr1:18974345-18974461
chr1	18993038	18993982	chr1:18993038-18993982
chr1	19022386	19022486	chr1:19022386-19022486
chr1	19042365	19044432	chr1:19042365-19044432
chr1	19048715	19050635	chr1:19048715-19050635
chr1	19094230	19096184	chr1:19094230-19096184
chr1	19165530	19165630	chr1:19165530-19165629
chr1	19192023	19192123	chr1:19192023-19192122
chr1	19198355	19198455	chr1:19198355-19198454
chr1	19206365	19206788	chr1:19206365-19206788
chr1	19208375	19209288	chr1:19208375-19209288
chr1	19214983	19215083	chr1:19214983-19215082
chr1	19221234	19221983	chr1:19221234-19221983
chr1	19232925	19236225	chr1:19232925-19236225
chr1	19252797	19257585	chr1:19252797-19257585
chr1	19259254	19259640	chr1:19259254-19259640
chr1	19270195	19279687	chr1:19270195-19279687
chr1	19280212	19282021	chr1:19280212-19282021
chr1	19288460	19290014	chr1:19288460-19290014
chr1	19291727	19292780	chr1:19291727-19292780
chr1	19296834	19296934	chr1:19296834-19296934
chr1	19300824	19301458	chr1:19300824-19301458
chr1	19333786	19335287	chr1:19333786-19335287
chr1	19335808	19339243	chr1:19335808-19339243
chr1	19340491	19341315	chr1:19340491-19341315
chr1	19362575	19363124	chr1:19362575-19363124
chr1	19379025	19379341	chr1:19379025-19379341
chr1	19388425	19388525	chr1:19388425-19388524
chr1	19392163	19395659	chr1:19392163-19395659
chr1	19399776	19402741	chr1:19399776-19402741
chr1	19406176	19407358	chr1:19406176-19407358
chr1	19408050	19408274	chr1:19408050-19408274
chr1	19409467	19409794	chr1:19409467-19409794
chr1	19412576	19414292	chr1:19412576-19414292
chr1	19415261	19415361	chr1:19415261-19415360
chr1	19419472	19419572	chr1:19419472-19419572
chr1	19436817	19437243	chr1:19436817-19437243
chr1	19450593	19451769	chr1:19450593-19451769
chr1	19477128	19477278	chr1:19477128-19477278
chr1	19479890	19480026	chr1:19479890-19480026
chr1	19481518	19481629	chr1:19481518-19481629
chr1	19482820	19483414	chr1:19482820-19483414
chr1	19504114	19506949	chr1:19504114-19506949
chr1	19522202	19522590	chr1:19522202-19522590
chr1	19535315	19535872	chr1:19535315-19535872
chr1	19536159	19536281	chr1:19536159-19536281
chr1	19545810	19546806	chr1:19545810-19546806
chr1	19566442	19566748	chr1:19566442-19566748
chr1	19583600	19584529	chr1:19583600-19584529
chr1	19586235	19586335	chr1:19586235-19586334
chr1	19586829	19587155	chr1:19586829-19587155
chr1	19594666	19601820	chr1:19594666-19601820
chr1	19611908	19612906	chr1:19611908-19612906
chr1	19613902	19615943	chr1:19613902-19615943
chr1	19634716	19634816	chr1:19634716-19634816
chr1	19661255	19661427	chr1:19661255-19661427
chr1	19676663	19677002	chr1:19676663-19677002
chr1	19678489	19681939	chr1:19678489-19681939
chr1	19685458	19688509	chr1:19685458-19688509
chr1	19692252	19694806	chr1:19692252-19694806
chr1	19695806	19696370	chr1:19695806-19696370
chr1	19699990	19700095	chr1:19699990-19700095
chr1	19702759	19703287	chr1:19702759-19703287
chr1	19704750	19705097	chr1:19704750-19705097
chr1	19710616	19711008	chr1:19710616-19711008
chr1	19714606	19714802	chr1:19714606-19714802
chr1	19715455	19716048	chr1:19715455-19716048
chr1	19734277	19734482	chr1:19734277-19734482
chr1	19738541	19738641	chr1:19738541-19738641
chr1	19739309	19739469	chr1:19739309-19739469
chr1	19747710	19748145	chr1:19747710-19748145
chr1	19749374	19750059	chr1:19749374-19750059
chr1	19752258	19753053	chr1:19752258-19753053
chr1	19753627	19754299	chr1:19753627-19754299
chr1	19759457	19760130	chr1:19759457-19760130
chr1	19773961	19776415	chr1:19773961-19776415
chr1	19780989	19781660	chr1:19780989-19781660
chr1	19787554	19787654	chr1:19787554-19787654
chr1	19789695	19789842	chr1:19789695-19789842
chr1	19793640	19796940	chr1:19793640-19796940
chr1	19798877	19799282	chr1:19798877-19799282
chr1	19802832	19807365	chr1:19802832-19807365
chr1	19831413	19833180	chr1:19831413-19833180
chr1	19840853	19841567	chr1:19840853-19841567
chr1	19846076	19846176	chr1:19846076-19846176
chr1	19852390	19852926	chr1:19852390-19852926
chr1	19859107	19859561	chr1:19859107-19859561
chr1	19883953	19884068	chr1:19883953-19884068
chr1	19922821	19922976	chr1:19922821-19922976
chr1	19926499	19926892	chr1:19926499-19926892
chr1	19928669	19929370	chr1:19928669-19929370
chr1	19938942	19942202	chr1:19938942-19942202
chr1	19944066	19944560	chr1:19944066-19944560
chr1	19966224	19968696	chr1:19966224-19968696
chr1	19969686	19970022	chr1:19969686-19970022
chr1	19971641	19973551	chr1:19971641-19973551
chr1	19974107	19978088	chr1:19974107-19978088
chr1	19985629	19988237	chr1:19985629-19988237
chr1	20005032	20005324	chr1:20005032-20005324
chr1	20007234	20007369	chr1:20007234-20007369
chr1	20013867	20015992	chr1:20013867-20015992
chr1	20030854	20031923	chr1:20030854-20031923
chr1	20052087	20052713	chr1:20052087-20052713
chr1	20055154	20055713	chr1:20055154-20055713
chr1	20058453	20058553	chr1:20058453-20058553
chr1	20066298	20066398	chr1:20066298-20066397
chr1	20076785	20077307	chr1:20076785-20077307
chr1	20078761	20078861	chr1:20078761-20078860
chr1	20080681	20082283	chr1:20080681-20082283
chr1	20113538	20113841	chr1:20113538-20113841
chr1	20170263	20172147	chr1:20170263-20172147
chr1	20209798	20210648	chr1:20209798-20210648
chr1	20272855	20272964	chr1:20272855-20272964
chr1	20399425	20399525	chr1:20399425-20399524
chr1	20467395	20467559	chr1:20467395-20467559
chr1	20479060	20479925	chr1:20479060-20479925
chr1	20490518	20491565	chr1:20490518-20491565
chr1	20492319	20492889	chr1:20492319-20492889
chr1	20504511	20504839	chr1:20504511-20504839
chr1	20505407	20505510	chr1:20505407-20505510
chr1	20509546	20510882	chr1:20509546-20510882
chr1	20511868	20512297	chr1:20511868-20512297
chr1	20513412	20515304	chr1:20513412-20515304
chr1	20517953	20518078	chr1:20517953-20518078
chr1	20518807	20519033	chr1:20518807-20519033
chr1	20521494	20521609	chr1:20521494-20521609
chr1	20542199	20542503	chr1:20542199-20542503
chr1	20574429	20574651	chr1:20574429-20574651
chr1	20591773	20592113	chr1:20591773-20592113
chr1	20634892	20635556	chr1:20634892-20635556
chr1	20668884	20672102	chr1:20668884-20672102
chr1	20680398	20680822	chr1:20680398-20680822
chr1	20682907	20683371	chr1:20682907-20683371
chr1	20685377	20686724	chr1:20685377-20686724
chr1	20687749	20688272	chr1:20687749-20688272
chr1	20692187	20692342	chr1:20692187-20692342
chr1	20696924	20698366	chr1:20696924-20698366
chr1	20737715	20737949	chr1:20737715-20737949
chr1	20755534	20756103	chr1:20755534-20756103
chr1	20778931	20779031	chr1:20778931-20779030
chr1	20779862	20779962	chr1:20779862-20779962
chr1	20794015	20794115	chr1:20794015-20794114
chr1	20801518	20801944	chr1:20801518-20801944
chr1	20806618	20810362	chr1:20806618-20810362
chr1	20857594	20857758	chr1:20857594-20857758
chr1	20878378	20878478	chr1:20878378-20878477
chr1	20880917	20881813	chr1:20880917-20881813
chr1	20882368	20882468	chr1:20882368-20882467
chr1	20900848	20901373	chr1:20900848-20901373
chr1	20905400	20905503	chr1:20905400-20905503
chr1	20915334	20915910	chr1:20915334-20915910
chr1	20930524	20931490	chr1:20930524-20931490
chr1	20932101	20932816	chr1:20932101-20932816
chr1	20933793	20933893	chr1:20933793-20933892
chr1	20937043	20937334	chr1:20937043-20937334
chr1	20966085	20966689	chr1:20966085-20966689
chr1	20975709	20975809	chr1:20975709-20975808
chr1	20980193	20981192	chr1:20980193-20981192
chr1	20988922	20989022	chr1:20988930-20989013
chr1	21035323	21035423	chr1:21035323-21035422
chr1	21044874	21045007	chr1:21044874-21045007
chr1	21060085	21060557	chr1:21060085-21060557
chr1	21140317	21140504	chr1:21140317-21140504
chr1	21163822	21164444	chr1:21163822-21164444
chr1	21196607	21196707	chr1:21196607-21196707
chr1	21213836	21213936	chr1:21213836-21213936
chr1	21225821	21225921	chr1:21225821-21225920
chr1	21227202	21227302	chr1:21227202-21227301
chr1	21270540	21270780	chr1:21270540-21270780
chr1	21309466	21309566	chr1:21309466-21309565
chr1	21318974	21319074	chr1:21318974-21319074
chr1	21322259	21322478	chr1:21322259-21322478
chr1	21326867	21327030	chr1:21326867-21327030
chr1	21339626	21339981	chr1:21339626-21339981
chr1	21359320	21359447	chr1:21359320-21359447
chr1	21359969	21360070	chr1:21359969-21360070
chr1	21376632	21377402	chr1:21376632-21377402
chr1	21390295	21391065	chr1:21390295-21391065
chr1	21395899	21396397	chr1:21395899-21396397
chr1	21439367	21439614	chr1:21439367-21439614
chr1	21501006	21501820	chr1:21501006-21501820
chr1	21524756	21524856	chr1:21524756-21524855
chr1	21560028	21560504	chr1:21560028-21560504
chr1	21568244	21568859	chr1:21568244-21568859
chr1	21573802	21573982	chr1:21573802-21573982
chr1	21584885	21585255	chr1:21584885-21585255
chr1	21600120	21601817	chr1:21600120-21601817
chr1	21614723	21615297	chr1:21614723-21615297
chr1	21615912	21616685	chr1:21615912-21616685
chr1	21617456	21617556	chr1:21617456-21617556
chr1	21619149	21622731	chr1:21619149-21622731
chr1	21628865	21629799	chr1:21628865-21629799
chr1	21663016	21669831	chr1:21663016-21669831
chr1	21672884	21673135	chr1:21672884-21673135
chr1	21676480	21676835	chr1:21676480-21676835
chr1	21705627	21705727	chr1:21705627-21705727
chr1	21723248	21725214	chr1:21723248-21725214
chr1	21767375	21768171	chr1:21767375-21768171
chr1	21772634	21772734	chr1:21772634-21772733
chr1	21778690	21778827	chr1:21778690-21778827
chr1	21792603	21792703	chr1:21792603-21792703
chr1	21794430	21794643	chr1:21794430-21794643
chr1	21795389	21795650	chr1:21795389-21795650
chr1	21819697	21820040	chr1:21819697-21820040
chr1	21834960	21835334	chr1:21834960-21835334
chr1	21837464	21837614	chr1:21837464-21837614
chr1	21840649	21840932	chr1:21840649-21840932
chr1	21849927	21850027	chr1:21849927-21850027
chr1	21851276	21852311	chr1:21851276-21852311
chr1	21866491	21866722	chr1:21866491-21866722
chr1	21887200	21887300	chr1:21887200-21887299
chr1	21893729	21894165	chr1:21893729-21894165
chr1	21895427	21895620	chr1:21895427-21895620
chr1	21899853	21902642	chr1:21899853-21902642
chr1	21910804	21915450	chr1:21910804-21915450
chr1	21936715	21936815	chr1:21936715-21936814
chr1	21946607	21951707	chr1:21946607-21951707
chr1	21952285	21953851	chr1:21952285-21953851
chr1	21955495	21956213	chr1:21955495-21956213
chr1	21957162	21958991	chr1:21957162-21958991
chr1	21959705	21961646	chr1:21959705-21961646
chr1	21976562	21976924	chr1:21976562-21976924
chr1	22000103	22000493	chr1:22000103-22000493
chr1	22018075	22018575	chr1:22018075-22018575
chr1	22047807	22048436	chr1:22047807-22048436
chr1	22050604	22050879	chr1:22050604-22050879
chr1	22141911	22142692	chr1:22141911-22142692
chr1	22178703	22179061	chr1:22178703-22179061
chr1	22213376	22214041	chr1:22213376-22214041
chr1	22228704	22235662	chr1:22228704-22235662
chr1	22236250	22244756	chr1:22236250-22244756
chr1	22255498	22263437	chr1:22255498-22263437
chr1	22264489	22265908	chr1:22264489-22265908
chr1	22266597	22266697	chr1:22266597-22266697
chr1	22279888	22280408	chr1:22279888-22280408
chr1	22288526	22289001	chr1:22288526-22289001
chr1	22327547	22328469	chr1:22327547-22328469
chr1	22345896	22346350	chr1:22345896-22346350
chr1	22349053	22353590	chr1:22349053-22353590
chr1	22363740	22364948	chr1:22363740-22364948
chr1	22365571	22366547	chr1:22365571-22366547
chr1	22387433	22389399	chr1:22387433-22389399
chr1	22402375	22402876	chr1:22402375-22402876
chr1	22414519	22415150	chr1:22414519-22415150
chr1	22418740	22419001	chr1:22418740-22419001
chr1	22429440	22429578	chr1:22429440-22429578
chr1	22438186	22438585	chr1:22438186-22438585
chr1	22440827	22441421	chr1:22440827-22441421
chr1	22441954	22442054	chr1:22441954-22442054
chr1	22443826	22444729	chr1:22443826-22444729
chr1	22445549	22446142	chr1:22445549-22446142
chr1	22447788	22448290	chr1:22447788-22448290
chr1	22453852	22454052	chr1:22453852-22454052
chr1	22454616	22455043	chr1:22454616-22455043
chr1	22458060	22460825	chr1:22458060-22460825
chr1	22467264	22468116	chr1:22467264-22468116
chr1	22480582	22481308	chr1:22480582-22481308
chr1	22497411	22497511	chr1:22497411-22497510
chr1	22502530	22502977	chr1:22502530-22502977
chr1	22518418	22518644	chr1:22518418-22518644
chr1	22547425	22547525	chr1:22547425-22547525
chr1	22558811	22559015	chr1:22558811-22559015
chr1	22560456	22560974	chr1:22560456-22560974
chr1	22564945	22566369	chr1:22564945-22566369
chr1	22569876	22570109	chr1:22569876-22570109
chr1	22582133	22583016	chr1:22582133-22583016
chr1	22583682	22586845	chr1:22583682-22586845
chr1	22587848	22588454	chr1:22587848-22588454
chr1	22588977	22590085	chr1:22588977-22590085
chr1	22600681	22600781	chr1:22600681-22600780
chr1	22643134	22648637	chr1:22643134-22648637
chr1	22683887	22684518	chr1:22683887-22684518
chr1	22689281	22689805	chr1:22689281-22689805
chr1	22695955	22696055	chr1:22695955-22696055
chr1	22698071	22698675	chr1:22698071-22698675
chr1	22702252	22702352	chr1:22702252-22702351
chr1	22702847	22703123	chr1:22702847-22703123
chr1	22727213	22728117	chr1:22727213-22728117
chr1	22733693	22734952	chr1:22733693-22734952
chr1	22740766	22741700	chr1:22740766-22741700
chr1	22742311	22742445	chr1:22742311-22742445
chr1	22826272	22827950	chr1:22826272-22827950
chr1	22829966	22830104	chr1:22829966-22830104
chr1	22844317	22845384	chr1:22844317-22845384
chr1	22852249	22853046	chr1:22852249-22853046
chr1	22853760	22853860	chr1:22853760-22853860
chr1	22854380	22854755	chr1:22854380-22854755
chr1	22865376	22865476	chr1:22865376-22865476
chr1	22930734	22930834	chr1:22930742-22930825
chr1	22941289	22941389	chr1:22941289-22941389
chr1	22942491	22942591	chr1:22942491-22942591
chr1	22965858	22966124	chr1:22965858-22966124
chr1	22997199	22997639	chr1:22997199-22997639
chr1	23021417	23021517	chr1:23021417-23021516
chr1	23027809	23029205	chr1:23027809-23029205
chr1	23029772	23030107	chr1:23029772-23030107
chr1	23030749	23031322	chr1:23030749-23031322
chr1	23038506	23038606	chr1:23038514-23038597
chr1	23039223	23039411	chr1:23039223-23039411
chr1	23066259	23066595	chr1:23066259-23066595
chr1	23067123	23068364	chr1:23067123-23068364
chr1	23068878	23069004	chr1:23068878-23069004
chr1	23074123	23074223	chr1:23074123-23074222
chr1	23093434	23093534	chr1:23093434-23093533
chr1	23122780	23122880	chr1:23122780-23122879
chr1	23130552	23133986	chr1:23130552-23133986
chr1	23134604	23135802	chr1:23134604-23135802
chr1	23173929	23174042	chr1:23173929-23174042
chr1	23176586	23177416	chr1:23176586-23177416
chr1	23182381	23183155	chr1:23182381-23183155
chr1	23186923	23187126	chr1:23186923-23187126
chr1	23192245	23192928	chr1:23192245-23192928
chr1	23205195	23205688	chr1:23205195-23205688
chr1	23211479	23213040	chr1:23211479-23213040
chr1	23221917	23222064	chr1:23221917-23222064
chr1	23239578	23240567	chr1:23239578-23240567
chr1	23246115	23246283	chr1:23246115-23246283
chr1	23345123	23345644	chr1:23345123-23345644
chr1	23360834	23360934	chr1:23360834-23360934
chr1	23371176	23371367	chr1:23371176-23371367
chr1	23395722	23396375	chr1:23395722-23396375
chr1	23405516	23406098	chr1:23405516-23406098
chr1	23418835	23419227	chr1:23418835-23419227
chr1	23428567	23428959	chr1:23428567-23428959
chr1	23435502	23435602	chr1:23435502-23435601
chr1	23438589	23438689	chr1:23438589-23438688
chr1	23448918	23449917	chr1:23448918-23449917
chr1	23453350	23453569	chr1:23453350-23453569
chr1	23474683	23474926	chr1:23474683-23474926
chr1	23477429	23477607	chr1:23477429-23477607
chr1	23486993	23487093	chr1:23486993-23487093
chr1	23495526	23498450	chr1:23495526-23498450
chr1	23505647	23505747	chr1:23505647-23505746
chr1	23514067	23514473	chr1:23514067-23514473
chr1	23538631	23538731	chr1:23538631-23538730
chr1	23574806	23575332	chr1:23574806-23575332
chr1	23576012	23576941	chr1:23576012-23576941
chr1	23609175	23609744	chr1:23609175-23609744
chr1	23610606	23610715	chr1:23610606-23610715
chr1	23695826	23701696	chr1:23695826-23701696
chr1	23703378	23704814	chr1:23703378-23704814
chr1	23709588	23710902	chr1:23709588-23710902
chr1	23720293	23721840	chr1:23720293-23721840
chr1	23731817	23732444	chr1:23731817-23732444
chr1	23747333	23747976	chr1:23747333-23747976
chr1	23748696	23748801	chr1:23748696-23748801
chr1	23749370	23750367	chr1:23749370-23750367
chr1	23796685	23797464	chr1:23796685-23797464
chr1	23804723	23805875	chr1:23804723-23805875
chr1	23833434	23833595	chr1:23833434-23833595
chr1	23858204	23858304	chr1:23858229-23858279
chr1	23888824	23889996	chr1:23888824-23889996
chr1	23892841	23893032	chr1:23892841-23893032
chr1	23895567	23895686	chr1:23895567-23895686
chr1	23912173	23912716	chr1:23912173-23912716
chr1	23924344	23924444	chr1:23924344-23924443
chr1	23925059	23925406	chr1:23925059-23925406
chr1	23927001	23927101	chr1:23927001-23927100
chr1	23933379	23934083	chr1:23933379-23934083
chr1	23934637	23934737	chr1:23934637-23934737
chr1	23938589	23938948	chr1:23938589-23938948
chr1	23939500	23940172	chr1:23939500-23940172
chr1	23998363	23998463	chr1:23998363-23998462
chr1	24025239	24025443	chr1:24025239-24025443
chr1	24028282	24028844	chr1:24028282-24028844
chr1	24085819	24086183	chr1:24085819-24086183
chr1	24087376	24087609	chr1:24087376-24087609
chr1	24106359	24106525	chr1:24106359-24106525
chr1	24116422	24117316	chr1:24116422-24117316
chr1	24118405	24118563	chr1:24118405-24118563
chr1	24118564	24126293	chr1:24118564-24126293
chr1	24127740	24128036	chr1:24127740-24128036
chr1	24128094	24128546	chr1:24128094-24128546
chr1	24128814	24128933	chr1:24128814-24128933
chr1	24133461	24134183	chr1:24133461-24134183
chr1	24135853	24136427	chr1:24135853-24136427
chr1	24143164	24143367	chr1:24143164-24143367
chr1	24150350	24150908	chr1:24150350-24150908
chr1	24172119	24172431	chr1:24172119-24172431
chr1	24232545	24232645	chr1:24232553-24232636
chr1	24242528	24243720	chr1:24242528-24243720
chr1	24302219	24305294	chr1:24302219-24305294
chr1	24305945	24306133	chr1:24305945-24306133
chr1	24307215	24308199	chr1:24307215-24308199
chr1	24327891	24328434	chr1:24327891-24328434
chr1	24329204	24330256	chr1:24329204-24330256
chr1	24377783	24379555	chr1:24377783-24379555
chr1	24385466	24385688	chr1:24385466-24385688
chr1	24391819	24392410	chr1:24391819-24392410
chr1	24400339	24400736	chr1:24400339-24400736
chr1	24406658	24406926	chr1:24406658-24406926
chr1	24415544	24415819	chr1:24415544-24415819
chr1	24416564	24417193	chr1:24416564-24417193
chr1	24422695	24423293	chr1:24422695-24423293
chr1	24431804	24432288	chr1:24431804-24432288
chr1	24432872	24435663	chr1:24432872-24435663
chr1	24436532	24440427	chr1:24436532-24440427
chr1	24467222	24470887	chr1:24467222-24470887
chr1	24528829	24529044	chr1:24528829-24529044
chr1	24552011	24552156	chr1:24552011-24552156
chr1	24592943	24593675	chr1:24592943-24593675
chr1	24620576	24621675	chr1:24620576-24621675
chr1	24634877	24635461	chr1:24634877-24635461
chr1	24643573	24643781	chr1:24643573-24643781
chr1	24645792	24646741	chr1:24645792-24646741
chr1	24647157	24647591	chr1:24647157-24647591
chr1	24649040	24649496	chr1:24649040-24649496
chr1	24670081	24670372	chr1:24670081-24670372
chr1	24672018	24672168	chr1:24672018-24672168
chr1	24677678	24678011	chr1:24677678-24678011
chr1	24684727	24685263	chr1:24684727-24685263
chr1	24689690	24689884	chr1:24689690-24689884
chr1	24690854	24692119	chr1:24690854-24692119
chr1	24701970	24702096	chr1:24701970-24702096
chr1	24706251	24706844	chr1:24706251-24706844
chr1	24712900	24713045	chr1:24712900-24713045
chr1	24713987	24714455	chr1:24713987-24714455
chr1	24718307	24719053	chr1:24718307-24719053
chr1	24741771	24741995	chr1:24741771-24741995
chr1	24743395	24744291	chr1:24743395-24744291
chr1	24770897	24771220	chr1:24770897-24771220
chr1	24790090	24792619	chr1:24790090-24792619
chr1	24828021	24828652	chr1:24828021-24828652
chr1	24829575	24834352	chr1:24829575-24834352
chr1	24841973	24842463	chr1:24841973-24842463
chr1	24882945	24883167	chr1:24882945-24883167
chr1	24884056	24884941	chr1:24884056-24884941
chr1	24893554	24893781	chr1:24893554-24893781
chr1	24894454	24895646	chr1:24894454-24895646
chr1	24898328	24899532	chr1:24898328-24899532
chr1	24918296	24918798	chr1:24918296-24918798
chr1	24932045	24933039	chr1:24932045-24933039
chr1	24936146	24936748	chr1:24936146-24936748
chr1	24968118	24968286	chr1:24968118-24968286
chr1	24998025	24998125	chr1:24998025-24998124
chr1	24998617	24998820	chr1:24998617-24998820
chr1	25011957	25012351	chr1:25011957-25012351
chr1	25020508	25022515	chr1:25020508-25022515
chr1	25028885	25029354	chr1:25028885-25029354
chr1	25031134	25032658	chr1:25031134-25032658
chr1	25034288	25034418	chr1:25034288-25034418
chr1	25056482	25057270	chr1:25056482-25057270
chr1	25095857	25096265	chr1:25095857-25096265
chr1	25096895	25097643	chr1:25096895-25097643
chr1	25130043	25130339	chr1:25130043-25130339
chr1	25176351	25176483	chr1:25176351-25176483
chr1	25183500	25184271	chr1:25183500-25184271
chr1	25187470	25189558	chr1:25187470-25189558
chr1	25219760	25220846	chr1:25219760-25220846
chr1	25223327	25224150	chr1:25223327-25224150
chr1	25237346	25243984	chr1:25237346-25243984
chr1	25246280	25254940	chr1:25246280-25254940
chr1	25256379	25264480	chr1:25256379-25264480
chr1	25275780	25275880	chr1:25275780-25275879
chr1	25286139	25296145	chr1:25286139-25296145
chr1	25318072	25318172	chr1:25318072-25318172
chr1	25321768	25321868	chr1:25321768-25321867
chr1	25323864	25324506	chr1:25323864-25324506
chr1	25327716	25328167	chr1:25327716-25328167
chr1	25350779	25350879	chr1:25350779-25350878
chr1	25357004	25361801	chr1:25357004-25361801
chr1	25366941	25367147	chr1:25366941-25367147
chr1	25376766	25377134	chr1:25376766-25377134
chr1	25392074	25393972	chr1:25392074-25393972
chr1	25398925	25399182	chr1:25398925-25399182
chr1	25400528	25400628	chr1:25400528-25400628
chr1	25414861	25415139	chr1:25414861-25415139
chr1	25421509	25427257	chr1:25421509-25427257
chr1	25437986	25438295	chr1:25437986-25438295
chr1	25441796	25442651	chr1:25441796-25442651
chr1	25446626	25447144	chr1:25446626-25447144
chr1	25466972	25467348	chr1:25466972-25467348
chr1	25520942	25522831	chr1:25520942-25522831
chr1	25523596	25526003	chr1:25523596-25526003
chr1	25526636	25527044	chr1:25526636-25527044
chr1	25558533	25558685	chr1:25558533-25558685
chr1	25558848	25559043	chr1:25558848-25559043
chr1	25592818	25593056	chr1:25592818-25593056
chr1	25596355	25597060	chr1:25596355-25597060
chr1	25598490	25599332	chr1:25598490-25599332
chr1	25626662	25628014	chr1:25626662-25628014
chr1	25643294	25643797	chr1:25643294-25643797
chr1	25646514	25647282	chr1:25646514-25647282
chr1	25683564	25684223	chr1:25683564-25684223
chr1	25687742	25687863	chr1:25687742-25687863
chr1	25747350	25747450	chr1:25747350-25747449
chr1	25752075	25752356	chr1:25752075-25752356
chr1	25762224	25762579	chr1:25762224-25762579
chr1	25765966	25766340	chr1:25765966-25766340
chr1	25799797	25799897	chr1:25799797-25799896
chr1	25801298	25801970	chr1:25801298-25801970
chr1	25810673	25810801	chr1:25810673-25810801
chr1	25812188	25812395	chr1:25812188-25812395
chr1	25824582	25826827	chr1:25824582-25826827
chr1	25827414	25827785	chr1:25827414-25827785
chr1	25863693	25864053	chr1:25863693-25864053
chr1	25940824	25940975	chr1:25940824-25940975
chr1	25941349	25941576	chr1:25941349-25941576
chr1	25941646	25942570	chr1:25941646-25942570
chr1	25944439	25946010	chr1:25944439-25946010
chr1	25946867	25946967	chr1:25946867-25946967
chr1	25949142	25949768	chr1:25949142-25949768
chr1	25974406	25974542	chr1:25974406-25974542
chr1	25976776	25977017	chr1:25976776-25977017
chr1	25984966	25985803	chr1:25984966-25985803
chr1	25987670	25988488	chr1:25987670-25988488
chr1	25990037	25990248	chr1:25990037-25990248
chr1	25990948	25991968	chr1:25990948-25991968
chr1	26002269	26006623	chr1:26002269-26006623
chr1	26009389	26010965	chr1:26009389-26010965
chr1	26025704	26028913	chr1:26025704-26028913
chr1	26030515	26031365	chr1:26030515-26031365
chr1	26033707	26035142	chr1:26033707-26035142
chr1	26037190	26037466	chr1:26037190-26037466
chr1	26038035	26038739	chr1:26038035-26038739
chr1	26053710	26055328	chr1:26053710-26055328
chr1	26066091	26066191	chr1:26066091-26066190
chr1	26068883	26071315	chr1:26068883-26071315
chr1	26073232	26073332	chr1:26073232-26073332
chr1	26073946	26074177	chr1:26073946-26074177
chr1	26077342	26077442	chr1:26077342-26077441
chr1	26092246	26093862	chr1:26092246-26093862
chr1	26096057	26099256	chr1:26096057-26099256
chr1	26099874	26100502	chr1:26099874-26100502
chr1	26101017	26102534	chr1:26101017-26102534
chr1	26104015	26104115	chr1:26104015-26104114
chr1	26126221	26126321	chr1:26126221-26126321
chr1	26129602	26129702	chr1:26129602-26129702
chr1	26144465	26146006	chr1:26144465-26146006
chr1	26151314	26151671	chr1:26151314-26151671
chr1	26157936	26159225	chr1:26157936-26159225
chr1	26187910	26188662	chr1:26187910-26188662
chr1	26189787	26190474	chr1:26189787-26190474
chr1	26202587	26203804	chr1:26202587-26203804
chr1	26229244	26229344	chr1:26229244-26229344
chr1	26229954	26230073	chr1:26229954-26230073
chr1	26230832	26231128	chr1:26230832-26231128
chr1	26233827	26234528	chr1:26233827-26234528
chr1	26235611	26235896	chr1:26235611-26235896
chr1	26238911	26239150	chr1:26238911-26239150
chr1	26253371	26254004	chr1:26253371-26254004
chr1	26279396	26280427	chr1:26279396-26280427
chr1	26300111	26300321	chr1:26300111-26300321
chr1	26316079	26318300	chr1:26316079-26318300
chr1	26318929	26319094	chr1:26318929-26319094
chr1	26319864	26320227	chr1:26319864-26320227
chr1	26324251	26324652	chr1:26324251-26324652
chr1	26324953	26325668	chr1:26324953-26325668
chr1	26343120	26344411	chr1:26343120-26344411
chr1	26351486	26352300	chr1:26351486-26352300
chr1	26367971	26368071	chr1:26367971-26368071
chr1	26369310	26369410	chr1:26369310-26369410
chr1	26370777	26371070	chr1:26370777-26371070
chr1	26371655	26372157	chr1:26371655-26372157
chr1	26379994	26380830	chr1:26379994-26380830
chr1	26386515	26387952	chr1:26386515-26387952
chr1	26392387	26394805	chr1:26392387-26394805
chr1	26402283	26402383	chr1:26402283-26402382
chr1	26409777	26410843	chr1:26409777-26410843
chr1	26420251	26422355	chr1:26420251-26422355
chr1	26436571	26436828	chr1:26436571-26436828
chr1	26439254	26439354	chr1:26439261-26439347
chr1	26449837	26449937	chr1:26449837-26449937
chr1	26463608	26464367	chr1:26463608-26464367
chr1	26480276	26488111	chr1:26480276-26488111
chr1	26491258	26491539	chr1:26491258-26491539
chr1	26492061	26492529	chr1:26492061-26492529
chr1	26495094	26496087	chr1:26495094-26496087
chr1	26497051	26497151	chr1:26497051-26497151
chr1	26498400	26498500	chr1:26498400-26498499
chr1	26527266	26529543	chr1:26527266-26529543
chr1	26530133	26530531	chr1:26530133-26530531
chr1	26551910	26552536	chr1:26551910-26552536
chr1	26552548	26553329	chr1:26552548-26553329
chr1	26580514	26582284	chr1:26580514-26582284
chr1	26582807	26584374	chr1:26582807-26584374
chr1	26586117	26586433	chr1:26586117-26586433
chr1	26610673	26612665	chr1:26610673-26612665
chr1	26613291	26617911	chr1:26613291-26617911
chr1	26627204	26627304	chr1:26627204-26627303
chr1	26629282	26629382	chr1:26629282-26629381
chr1	26633533	26635831	chr1:26633533-26635831
chr1	26648504	26648706	chr1:26648504-26648706
chr1	26654788	26655330	chr1:26654788-26655330
chr1	26663414	26663746	chr1:26663414-26663746
chr1	26664364	26664464	chr1:26664364-26664464
chr1	26680023	26681195	chr1:26680023-26681195
chr1	26681933	26682033	chr1:26681933-26682032
chr1	26682858	26684245	chr1:26682858-26684245
chr1	26752893	26752994	chr1:26752893-26752994
chr1	26759337	26759522	chr1:26759337-26759522
chr1	26761396	26761496	chr1:26761396-26761496
chr1	26797359	26797757	chr1:26797359-26797757
chr1	26800180	26800280	chr1:26800180-26800279
chr1	26809534	26809634	chr1:26809534-26809633
chr1	26856880	26859718	chr1:26856880-26859718
chr1	26875497	26875597	chr1:26875497-26875596
chr1	26880476	26881010	chr1:26880476-26881010
chr1	26882013	26882747	chr1:26882013-26882747
chr1	26909393	26909493	chr1:26909393-26909493
chr1	26937407	26937764	chr1:26937407-26937764
chr1	26944556	26946165	chr1:26944556-26946165
chr1	26954554	26955030	chr1:26954554-26955030
chr1	27011900	27012849	chr1:27011900-27012849
chr1	27019391	27019491	chr1:27019398-27019484
chr1	27019644	27019796	chr1:27019644-27019796
chr1	27020504	27020604	chr1:27020504-27020603
chr1	27026782	27027177	chr1:27026782-27027177
chr1	27055761	27055861	chr1:27055761-27055860
chr1	27068860	27069021	chr1:27068860-27069021
chr1	27075373	27076292	chr1:27075373-27076292
chr1	27079210	27080599	chr1:27079210-27080599
chr1	27094367	27095584	chr1:27094367-27095584
chr1	27097735	27098099	chr1:27097735-27098099
chr1	27116539	27116697	chr1:27116539-27116697
chr1	27116752	27117366	chr1:27116752-27117366
chr1	27117804	27117939	chr1:27117804-27117939
chr1	27153795	27154512	chr1:27153795-27154512
chr1	27155069	27155488	chr1:27155069-27155488
chr1	27159834	27161083	chr1:27159834-27161083
chr1	27165401	27165676	chr1:27165401-27165676
chr1	27175537	27176796	chr1:27175537-27176796
chr1	27201010	27201623	chr1:27201010-27201623
chr1	27218753	27218853	chr1:27218753-27218853
chr1	27236647	27237149	chr1:27236647-27237149
chr1	27237679	27242890	chr1:27237679-27242890
chr1	27264635	27265186	chr1:27264635-27265186
chr1	27270007	27273530	chr1:27270007-27273530
chr1	27274802	27275786	chr1:27274802-27275786
chr1	27290684	27290963	chr1:27290684-27290963
chr1	27298918	27299073	chr1:27298918-27299073
chr1	27322855	27323841	chr1:27322855-27323841
chr1	27328126	27329027	chr1:27328126-27329027
chr1	27330848	27332526	chr1:27330848-27332526
chr1	27383098	27386754	chr1:27383098-27386754
chr1	27428886	27429188	chr1:27428886-27429188
chr1	27433141	27433286	chr1:27433141-27433286
chr1	27440550	27440723	chr1:27440550-27440723
chr1	27442196	27443004	chr1:27442196-27443004
chr1	27451040	27451140	chr1:27451040-27451140
chr1	27458864	27459646	chr1:27458864-27459646
chr1	27462256	27463201	chr1:27462256-27463201
chr1	27463732	27466139	chr1:27463732-27466139
chr1	27468209	27468774	chr1:27468209-27468774
chr1	27518712	27519591	chr1:27518712-27519591
chr1	27567603	27567706	chr1:27567603-27567706
chr1	27611000	27611444	chr1:27611000-27611444
[truncated: 117,809 more rows]
