# Supplementary material for: Targeted bisulfite sequencing of the dynamic DNA methylome
Source: Epigenetics Chromatin. 2016 Dec 3;9:55. doi: 10.1186/s13072-016-0105-1 (PMC5135789; doi:10.1186/s13072-016-0105-1)
Supplement: Supplementary file 5 — Additional file 5: Table S4 R-script to determine differentially methylated 200-bp tiles between GTEx samples. [file 13072_2016_105_MOESM5_ESM.r]

options(stringsAsFactors=F)
options(max.print=1000)
hashTable = list()
library(qvalue)

fast.fisher = function (x, y = NULL, workspace = 2e+05, hybrid = FALSE, control = list(),
                        or = 1, alternative = "two.sided", conf.int = TRUE, conf.level = 0.95,
                        simulate.p.value = FALSE, B = 2000, cache=F)
{
  if (nrow(x)!=2 | ncol(x)!=2) stop("Incorrect input format for fast.fisher")
  if (max(is.na(x))!=0) {
    
    RVAL <- list(p.value=NA, estimate=NA, null.value=NA, alternative=NA, method="fast.fisher", data.name=NA)
    attr(RVAL, "class") <- "htest"
    return(RVAL)
  }
  if (cache) {
    key = paste(x,collapse="_")
    cachedResult = hashTable[[key]]
    if (!is.null(cachedResult)) {
      return(cachedResult)
    }
  }
  # ---- START: cut version of fisher.test ----
  DNAME <- deparse(substitute(x))
  METHOD <- "fast.fisher"
  nr <- nrow(x)
  nc <- ncol(x)
  PVAL <- NULL
  if ((nr == 2) && (nc == 2)) {
    m <- sum(x[, 1])
    n <- sum(x[, 2])
    k <- sum(x[1, ])
    x <- x[1, 1]
    lo <- max(0, k - n)
    hi <- min(k, m)
    NVAL <- or
    names(NVAL) <- "odds ratio"
    support <- lo:hi
    logdc <- dhyper(support, m, n, k, log = TRUE)
    dnhyper <- function(ncp) {
      d <- logdc + log(ncp) * support
      d <- exp(d - max(d))
      d/sum(d)
    }
    mnhyper <- function(ncp) {
      if (ncp == 0)
        return(lo)
      if (ncp == Inf)
        return(hi)
      sum(support * dnhyper(ncp))
    }
    pnhyper <- function(q, ncp = 1, upper.tail = FALSE) {
      if (ncp == 1) {
        if (upper.tail)
          return(phyper(x - 1, m, n, k, lower.tail = FALSE))
        else return(phyper(x, m, n, k))
      }
      if (ncp == 0) {
        if (upper.tail)
          return(as.numeric(q <= lo))
        else return(as.numeric(q >= lo))
      }
      if (ncp == Inf) {
        if (upper.tail)
          return(as.numeric(q <= hi))
        else return(as.numeric(q >= hi))
      }
      d <- dnhyper(ncp)
      if (upper.tail)
        sum(d[support >= q])
      else sum(d[support <= q])
    }
    if (is.null(PVAL)) {
      PVAL <- switch(alternative, less = pnhyper(x, or),
                     greater = pnhyper(x, or, upper.tail = TRUE),
                     two.sided = {
                       if (or == 0)
                         as.numeric(x == lo)
                       else if (or == Inf)
                         as.numeric(x == hi)
                       else {
                         relErr <- 1 + 10^(-7)
                         d <- dnhyper(or)
                         sum(d[d <= d[x - lo + 1] * relErr])
                       }
                     })
      RVAL <- list(p.value = PVAL)
    }
    mle <- function(x) {
      if (x == lo)
        return(0)
      if (x == hi)
        return(Inf)
      mu <- mnhyper(1)
      if (mu > x)
        uniroot(function(t) mnhyper(t) - x, c(0, 1))$root
      else if (mu < x)
        1/uniroot(function(t) mnhyper(1/t) - x, c(.Machine$double.eps,
                                                  1))$root
      else 1
    }
    ESTIMATE <- mle(x)
    #names(ESTIMATE) <- "odds ratio"
    RVAL <- c(RVAL, estimate = ESTIMATE, null.value = NVAL)
  }
  RVAL <- c(RVAL, alternative = alternative, method = METHOD, data.name = DNAME)
  attr(RVAL, "class") <- "htest"
  # ---- END: cut version of fisher.test ----
  if (cache) hashTable[[key]] <<- RVAL # write to global variable
  return(RVAL)
}

setwd("/net/meissnerfs2/srv/export/meissnerfs2/share_root/Users/ziller/Analysis/GTEX_final")
tab=read.table("All_Samples_GTEX_HSBS_200bp_tiling_merged.txt",sep="\t",header=T)
setwd("/net/meissnerfs2/srv/export/meissnerfs2/share_root/Users/ziller/Analysis/GTEX_final/testScript")
#compute DMRs
snames=as.character(sapply(names(tab)[grep("coverage",names(tab))],function(X){
  return(strsplit(X,"_coverage")[[1]][1])
}))
covMat=as.matrix(tab[,grep("coverage",names(tab))])
#set regions with too low coverage to NA
tab[,grep("_numCs",names(tab))][covMat<10]=NA
ncmp=length(snames)*(length(snames)+1)/2
#perform all pairwise comparisons
qMat=matrix(1,nrow(tab),ncmp)
deltaMat=matrix(0,nrow(tab),ncmp)
cCmp=1
library(qvalue)
colnames(qMat)=rep("",ncol(qMat))
colnames(deltaMat)=rep("",ncol(deltaMat))
for (i in 1:(length(snames)-1)){
  for (j in (i+1):length(snames)){
    fisherTestResults = apply(tab[,c(grep(snames[i],names(tab)),grep(snames[j],names(tab)))],1,function(X){
      X=as.numeric(X)
      contingencyTable = matrix(c(X[2],X[1]-X[2],X[4],X[3]-X[4]),nrow=2,ncol=2)
      return(fast.fisher(contingencyTable)$p.value)
    })
    ind=!is.na(fisherTestResults)
    qvalueObject = try(qvalue(signif(fisherTestResults[ind],10))) # "qvalue" fails if values are marginally higher than 1
    if ("qvalues" %in% names(qvalueObject)) { qvals = qvalueObject$qvalues } else { qvals= pmin(fisherTestResults*length(fisherTestResults),1); qValueVsOthersPi = "B" }
    qMat[ind,cCmp]=qvals
    deltaMat[,cCmp]=tab[,grep(paste(snames[i],"numCs",sep="_"),names(tab))]/tab[,grep(paste(snames[i],"coverage",sep="_"),names(tab))] -tab[,grep(paste(snames[j],"numCs",sep="_"),names(tab))]/tab[,grep(paste(snames[j],"coverage",sep="_"),names(tab))]
    colnames(qMat)[cCmp]=paste(snames[i],"minus",snames[j],sep="_")
    colnames(deltaMat)[cCmp]=paste(snames[i],"minus",snames[j],sep="_")
    print(cCmp)
    cCmp=cCmp+1
  }
}

snames=as.character(sapply(names(tab)[grep("coverage",names(tab))],function(X){
  return(strsplit(X,"_coverage")[[1]][1])
}))

#compute coverage distribution
selInd=rowSums(covMat>=10,na.rm=T)/ncol(covMat)>=0.5
covDist=apply(covMat[selInd,],2,quantile,na.rm=T)
#compute #differential tiles
thres=0.3
indUp=deltaMat>=thres&qMat<=0.05&!is.na(qMat)
tmp=deltaMat[ind,]>=thres&qMat[ind,]<=0.05&!is.na(qMat[ind,])
indDown=(deltaMat<=(-1)*thres)&qMat<=0.05&!is.na(qMat)
#compute dmrs for each comparison and stitch together tiles to regions
cCmp=1
indUp=indUp[selInd,]
indDown=indDown[selInd,]
regions=tab[selInd,c(2:4)]
tab=tab[selInd,]
upStatsM=matrix(0,length(snames),length(snames))
downStatsM=matrix(0,length(snames),length(snames))
totStatsM=matrix(0,length(snames),length(snames))
colnames(upStatsM)=snames
rownames(upStatsM)=snames
colnames(downStatsM)=snames
rownames(downStatsM)=snames
colnames(totStatsM)=snames
rownames(totStatsM)=snames

for (i in 1:(length(snames)-1)){
  for (j in (i+1):length(snames)){
    dmrs=regions[indUp[,cCmp],]
    d=dmrs[c(2:nrow(dmrs)),2]-dmrs[c(1:(nrow(dmrs)-1)),3]
    rAssoc=c(0,cumsum(abs(d)>=400))+1
    #merge dmrs and compute new methylation values across reigons
    uIds=rAssoc[!duplicated(rAssoc)]
    nDMRH=t(sapply(uIds,function(X){
      m1=dmrs[rAssoc==X,c(2,3),drop=F]
      m2=max(m1[,2])
      m1=min(m1[,1])
      return(c(dmrs[rAssoc==X,1][1],m1,m2,X,"Hyper"))
    }))
    dmrs=regions[indDown[,cCmp],]
    d=dmrs[c(2:nrow(dmrs)),2]-dmrs[c(1:(nrow(dmrs)-1)),3]
    rAssoc=c(0,cumsum(abs(d)>=400))+1
    #merge dmrs and compute new methylation values across reigons
    uIds=rAssoc[!duplicated(rAssoc)]
    nDMRO=t(sapply(uIds,function(X){
      m1=dmrs[rAssoc==X,c(2,3),drop=F]
      m2=max(m1[,2])
      m1=min(m1[,1])
      return(c(dmrs[rAssoc==X,1][1],m1,m2,X,"Hypo"))
    }))
    nDMRs=rbind(nDMRH,nDMRO)
    colnames(nDMRs)=c("chrom","chromstart","chromend","name","class")
    write.table(nDMRs,paste("DMRs_merged",snames[i],"minus",snames[j],"regionClass.txt",sep="_"),sep="\t",row.names=F,quote=F)
    cCmp=cCmp+1
    upStatsM[i,j]=nrow(nDMRH)
    upStatsM[j,i]=nrow(nDMRH)
    downStatsM[i,j]=nrow(nDMRO)
    downStatsM[j,i]=nrow(nDMRO)
    totStatsM[i,j]=upStatsM[i,j]+downStatsM[i,j]
    totStatsM[j,i]=upStatsM[i,j]+downStatsM[i,j]
  }
  print(i)
}
save.image("DMR_differential_analysis_completed.bin")
