# Supplementary material for: Targeted bisulfite sequencing of the dynamic DNA methylome
Source: Epigenetics Chromatin. 2016 Dec 3;9:55. doi: 10.1186/s13072-016-0105-1 (PMC5135789; doi:10.1186/s13072-016-0105-1)
Supplement: Supplementary file 6 — Additional file 6: Table S2 Differentially methylated regions between GTEx samples artery coronary and nerve tibial. [file 13072_2016_105_MOESM6_ESM.xlsx]

## Sheet: DMRs_merged_GTEX027_AGTCAA_minu
chrom	chromstart	chromend	name	class
chr1	770942	771142	1	Hyper
chr1	1063964	1064164	2	Hyper
chr1	1186363	1186563	3	Hyper
chr1	1397626	1397826	4	Hyper
chr1	1609174	1609374	5	Hyper
chr1	1789982	1790182	6	Hyper
chr1	2187073	2187273	7	Hyper
chr1	2459382	2459982	8	Hyper
chr1	2843779	2843979	9	Hyper
chr1	3111550	3111950	10	Hyper
chr1	3112350	3112550	11	Hyper
chr1	3124939	3125139	12	Hyper
chr1	3226735	3227335	13	Hyper
chr1	3228696	3228896	14	Hyper
chr1	3270546	3270746	15	Hyper
chr1	3271146	3271346	16	Hyper
chr1	3272849	3273449	17	Hyper
chr1	3288814	3289414	18	Hyper
chr1	3289814	3290814	19	Hyper
chr1	3446491	3447091	20	Hyper
chr1	3458119	3458719	21	Hyper
chr1	3459319	3459719	22	Hyper
chr1	3463919	3464519	23	Hyper
chr1	3465119	3465319	24	Hyper
chr1	3468119	3468319	25	Hyper
chr1	3809233	3809633	26	Hyper
chr1	4002377	4002777	27	Hyper
chr1	4016859	4017059	28	Hyper
chr1	4425301	4425901	29	Hyper
chr1	4816868	4817268	30	Hyper
chr1	5295594	5295794	31	Hyper
chr1	5516642	5516842	32	Hyper
chr1	5575768	5575968	33	Hyper
chr1	6066884	6067084	34	Hyper
chr1	6067684	6067884	35	Hyper
chr1	6347375	6347575	36	Hyper
chr1	6347975	6348175	37	Hyper
chr1	6419117	6419517	38	Hyper
chr1	6615358	6615558	39	Hyper
chr1	6651220	6651420	40	Hyper
chr1	6764579	6764779	41	Hyper
chr1	7153323	7153523	42	Hyper
chr1	7339588	7339788	43	Hyper
chr1	7430109	7430309	44	Hyper
chr1	7615224	7615424	45	Hyper
chr1	7779570	7779970	46	Hyper
chr1	7786557	7787157	47	Hyper
chr1	8065574	8065774	48	Hyper
chr1	8087449	8087849	49	Hyper
chr1	8088249	8088649	50	Hyper
chr1	8177931	8178131	51	Hyper
chr1	8254834	8255234	52	Hyper
chr1	8353425	8353625	53	Hyper
chr1	8372622	8372822	54	Hyper
chr1	8454888	8455088	55	Hyper
chr1	8571013	8571213	56	Hyper
chr1	8602506	8602706	57	Hyper
chr1	8699291	8699691	58	Hyper
chr1	8925738	8925938	59	Hyper
chr1	9031277	9031477	60	Hyper
chr1	9372024	9372224	61	Hyper
chr1	9381526	9381726	62	Hyper
chr1	9474631	9474831	63	Hyper
chr1	9715867	9716067	64	Hyper
chr1	10752108	10752508	65	Hyper
chr1	10756002	10756202	66	Hyper
chr1	11475205	11475405	67	Hyper
chr1	11675248	11675648	68	Hyper
chr1	11760557	11761157	69	Hyper
chr1	11900533	11900733	70	Hyper
chr1	12043624	12044024	71	Hyper
chr1	12476487	12476887	72	Hyper
chr1	12513334	12513534	73	Hyper
chr1	12571682	12571882	74	Hyper
chr1	12589591	12589791	75	Hyper
chr1	12682805	12683005	76	Hyper
chr1	12726556	12726756	77	Hyper
chr1	13814098	13814298	78	Hyper
chr1	13908024	13908224	79	Hyper
chr1	13913991	13914191	80	Hyper
chr1	13928860	13929060	81	Hyper
chr1	14467003	14467203	82	Hyper
chr1	14693409	14693609	83	Hyper
chr1	14826483	14827283	84	Hyper
chr1	15093913	15094113	85	Hyper
chr1	15267140	15267340	86	Hyper
chr1	15402514	15402914	87	Hyper
chr1	15494988	15495188	88	Hyper
chr1	15587786	15587986	89	Hyper
chr1	15679083	15679283	90	Hyper
chr1	16044036	16044236	91	Hyper
chr1	16074980	16075380	92	Hyper
chr1	16087665	16088265	93	Hyper
chr1	16119383	16119583	94	Hyper
chr1	16266129	16266329	95	Hyper
chr1	16345834	16346034	96	Hyper
chr1	16581197	16581397	97	Hyper
chr1	16593128	16593328	98	Hyper
chr1	16629544	16629744	99	Hyper
chr1	16713723	16713923	100	Hyper
chr1	17887529	17887729	101	Hyper
chr1	17888529	17888729	102	Hyper
chr1	17932231	17932431	103	Hyper
chr1	17944002	17944202	104	Hyper
chr1	17945002	17945202	105	Hyper
chr1	17945602	17946002	106	Hyper
chr1	17946602	17947002	107	Hyper
chr1	18038476	18038876	108	Hyper
chr1	18124500	18124900	109	Hyper
chr1	18145470	18146470	110	Hyper
chr1	18250217	18250417	111	Hyper
chr1	18325381	18325581	112	Hyper
chr1	18546145	18546345	113	Hyper
chr1	18612015	18612215	114	Hyper
chr1	19048775	19048975	115	Hyper
chr1	19095707	19096107	116	Hyper
chr1	19165380	19165580	117	Hyper
chr1	19277841	19278041	118	Hyper
chr1	19278441	19278841	119	Hyper
chr1	19280816	19281216	120	Hyper
chr1	19506531	19506731	121	Hyper
chr1	19803098	19803698	122	Hyper
chr1	19884010	19884210	123	Hyper
chr1	20491141	20491741	124	Hyper
chr1	20634724	20635324	125	Hyper
chr1	20808690	20808890	126	Hyper
chr1	20915622	20915822	127	Hyper
chr1	21619640	21619840	128	Hyper
chr1	21676357	21676557	129	Hyper
chr1	22459342	22459542	130	Hyper
chr1	22683902	22684102	131	Hyper
chr1	22727065	22727265	132	Hyper
chr1	22727865	22728065	133	Hyper
chr1	23395748	23395948	134	Hyper
chr1	23448817	23449017	135	Hyper
chr1	23720766	23720966	136	Hyper
chr1	24437579	24438379	137	Hyper
chr1	24592809	24593009	138	Hyper
chr1	25021911	25022111	139	Hyper
chr1	25293942	25294142	140	Hyper
chr1	25423183	25423583	141	Hyper
chr1	25825204	25825404	142	Hyper
chr1	25827299	25827499	143	Hyper
chr1	26010677	26010877	144	Hyper
chr1	26025908	26026308	145	Hyper
chr1	26028908	26029108	146	Hyper
chr1	26158380	26158580	147	Hyper
chr1	26159180	26159380	148	Hyper
chr1	26485693	26485893	149	Hyper
chr1	26495990	26496190	150	Hyper
chr1	27012174	27012374	151	Hyper
chr1	27079704	27080104	152	Hyper
chr1	27264510	27264710	153	Hyper
chr1	27696493	27696693	154	Hyper
chr1	27904133	27904333	155	Hyper
chr1	28319683	28320083	156	Hyper
chr1	28499245	28499445	157	Hyper
chr1	29379583	29379783	158	Hyper
chr1	29496751	29496951	159	Hyper
chr1	29536791	29536991	160	Hyper
chr1	30141111	30141711	161	Hyper
chr1	30318724	30319124	162	Hyper
chr1	30435333	30435533	163	Hyper
chr1	30886907	30887107	164	Hyper
chr1	31216399	31216599	165	Hyper
chr1	31226399	31226599	166	Hyper
chr1	31438841	31439041	167	Hyper
chr1	31447363	31447563	168	Hyper
chr1	31454255	31454455	169	Hyper
chr1	31457321	31457521	170	Hyper
chr1	31917614	31917814	171	Hyper
chr1	31987599	31987799	172	Hyper
chr1	33160508	33160708	173	Hyper
chr1	33172188	33172388	174	Hyper
chr1	33271918	33272118	175	Hyper
chr1	33347177	33347377	176	Hyper
chr1	33386205	33386805	177	Hyper
chr1	33755257	33755657	178	Hyper
chr1	33827221	33827421	179	Hyper
chr1	34994670	34994870	180	Hyper
chr1	35259507	35260107	181	Hyper
chr1	35291330	35291730	182	Hyper
chr1	35316794	35317794	183	Hyper
chr1	35917374	35917574	184	Hyper
chr1	36669607	36669807	185	Hyper
chr1	36738120	36738320	186	Hyper
chr1	36738720	36738920	187	Hyper
chr1	36958012	36958412	188	Hyper
chr1	37092726	37092926	189	Hyper
chr1	37094562	37094962	190	Hyper
chr1	37171933	37172133	191	Hyper
chr1	37234415	37234815	192	Hyper
chr1	37276072	37276872	193	Hyper
chr1	37289493	37290093	194	Hyper
chr1	37483302	37483502	195	Hyper
chr1	37559950	37560150	196	Hyper
chr1	37940888	37941088	197	Hyper
chr1	37950288	37950488	198	Hyper
chr1	38195700	38195900	199	Hyper
chr1	39512640	39513040	200	Hyper
chr1	39572721	39572921	201	Hyper
chr1	39597920	39598120	202	Hyper
chr1	39598720	39599120	203	Hyper
chr1	39661409	39661609	204	Hyper
chr1	39681123	39681923	205	Hyper
chr1	39720976	39721176	206	Hyper
chr1	39728395	39728795	207	Hyper
chr1	39737606	39737806	208	Hyper
chr1	39741965	39742165	209	Hyper
chr1	39794127	39794327	210	Hyper
chr1	39951099	39951499	211	Hyper
chr1	40088969	40089169	212	Hyper
chr1	40099030	40099230	213	Hyper
chr1	40103764	40103964	214	Hyper
chr1	40460219	40460419	215	Hyper
chr1	40525124	40525324	216	Hyper
chr1	40526324	40526524	217	Hyper
chr1	40676878	40677078	218	Hyper
chr1	40805322	40805522	219	Hyper
chr1	40805922	40806122	220	Hyper
chr1	41363191	41363391	221	Hyper
chr1	41453304	41453504	222	Hyper
chr1	41922658	41922858	223	Hyper
chr1	42194124	42194324	224	Hyper
chr1	42268785	42268985	225	Hyper
chr1	42347295	42347495	226	Hyper
chr1	43476757	43476957	227	Hyper
chr1	43500367	43500567	228	Hyper
chr1	44875135	44875335	229	Hyper
chr1	44885666	44885866	230	Hyper
chr1	46144446	46144646	231	Hyper
chr1	47048698	47048898	232	Hyper
chr1	47073113	47073713	233	Hyper
chr1	47478993	47479193	234	Hyper
chr1	48120637	48122437	235	Hyper
chr1	48223742	48223942	236	Hyper
chr1	48228981	48229181	237	Hyper
chr1	48230381	48230581	238	Hyper
chr1	48304445	48304645	239	Hyper
chr1	48450679	48451079	240	Hyper
chr1	48499505	48499705	241	Hyper
chr1	48509473	48509673	242	Hyper
chr1	48710550	48711150	243	Hyper
chr1	49166453	49166653	244	Hyper
chr1	49208186	49208986	245	Hyper
chr1	49931165	49931365	246	Hyper
chr1	49932765	49932965	247	Hyper
chr1	50221297	50221497	248	Hyper
chr1	50366437	50366637	249	Hyper
chr1	50490245	50490445	250	Hyper
chr1	50491462	50491662	251	Hyper
chr1	50641323	50641523	252	Hyper
chr1	50671871	50672271	253	Hyper
chr1	51895572	51895772	254	Hyper
chr1	52113539	52113939	255	Hyper
chr1	53601084	53601284	256	Hyper
chr1	53661230	53661430	257	Hyper
chr1	53955949	53956149	258	Hyper
chr1	54756586	54756786	259	Hyper
chr1	55013143	55013343	260	Hyper
chr1	55388468	55388868	261	Hyper
chr1	56863299	56863499	262	Hyper
chr1	57463911	57464111	263	Hyper
chr1	57561781	57561981	264	Hyper
chr1	58070151	58070351	265	Hyper
chr1	58489525	58489725	266	Hyper
chr1	58614980	58615580	267	Hyper
chr1	58618172	58618372	268	Hyper
chr1	58713360	58713560	269	Hyper
chr1	58974278	58974478	270	Hyper
chr1	59817340	59817540	271	Hyper
chr1	60273568	60273768	272	Hyper
chr1	61182342	61182542	273	Hyper
chr1	61427053	61427253	274	Hyper
chr1	61651425	61651625	275	Hyper
chr1	61800658	61800858	276	Hyper
chr1	63276580	63276780	277	Hyper
chr1	63428050	63428250	278	Hyper
chr1	63587482	63587682	279	Hyper
chr1	64109912	64110112	280	Hyper
chr1	64164350	64164550	281	Hyper
chr1	64941808	64942208	282	Hyper
chr1	64946991	64947191	283	Hyper
chr1	65045608	65045808	284	Hyper
chr1	65357142	65357342	285	Hyper
chr1	65744863	65745063	286	Hyper
chr1	65889861	65890061	287	Hyper
chr1	66425555	66425755	288	Hyper
chr1	66822929	66823129	289	Hyper
chr1	66826212	66826412	290	Hyper
chr1	66915658	66916258	291	Hyper
chr1	67059361	67059561	292	Hyper
chr1	67235489	67235689	293	Hyper
chr1	67467443	67467643	294	Hyper
chr1	67805548	67805748	295	Hyper
chr1	67859488	67859688	296	Hyper
chr1	68050682	68050882	297	Hyper
chr1	68055930	68056330	298	Hyper
chr1	68208994	68209394	299	Hyper
chr1	68641728	68642328	300	Hyper
chr1	68687199	68687999	301	Hyper
chr1	68824126	68824326	302	Hyper
chr1	68942700	68942900	303	Hyper
chr1	69963380	69963780	304	Hyper
chr1	70457112	70457512	305	Hyper
chr1	70541737	70541937	306	Hyper
chr1	70714559	70714759	307	Hyper
chr1	71399856	71400056	308	Hyper
chr1	71465255	71465455	309	Hyper
chr1	71816701	71816901	310	Hyper
chr1	71918109	71918309	311	Hyper
chr1	72302580	72302980	312	Hyper
chr1	72475087	72475287	313	Hyper
chr1	72948296	72948696	314	Hyper
chr1	74323980	74324180	315	Hyper
chr1	75276975	75277175	316	Hyper
chr1	75594912	75595112	317	Hyper
chr1	76928827	76929227	318	Hyper
chr1	78391685	78391885	319	Hyper
chr1	78548002	78548202	320	Hyper
chr1	78769141	78769341	321	Hyper
chr1	79506343	79506543	322	Hyper
chr1	79664910	79665110	323	Hyper
chr1	79895304	79895504	324	Hyper
chr1	81903613	81903813	325	Hyper
chr1	82274125	82274925	326	Hyper
chr1	82386637	82387037	327	Hyper
chr1	82858210	82858410	328	Hyper
chr1	83323609	83323809	329	Hyper
chr1	83968988	83969188	330	Hyper
chr1	83974359	83974559	331	Hyper
chr1	84718740	84719140	332	Hyper
chr1	85154384	85154584	333	Hyper
chr1	85350936	85351136	334	Hyper
chr1	85373445	85373645	335	Hyper
chr1	85710671	85710871	336	Hyper
chr1	85796670	85796870	337	Hyper
chr1	85868869	85869069	338	Hyper
chr1	88337993	88338193	339	Hyper
chr1	89486947	89487147	340	Hyper
chr1	89663417	89664017	341	Hyper
chr1	90004204	90004404	342	Hyper
chr1	90135651	90136051	343	Hyper
chr1	90184946	90185146	344	Hyper
chr1	90427607	90428007	345	Hyper
chr1	90662597	90662797	346	Hyper
chr1	91299282	91299482	347	Hyper
chr1	92159307	92159507	348	Hyper
chr1	92925705	92925905	349	Hyper
chr1	93221431	93221631	350	Hyper
chr1	93425506	93425706	351	Hyper
chr1	93438854	93439054	352	Hyper
chr1	93815564	93815764	353	Hyper
chr1	94033006	94033206	354	Hyper
chr1	94045692	94045892	355	Hyper
chr1	94091257	94091457	356	Hyper
chr1	94094712	94094912	357	Hyper
chr1	94138200	94138400	358	Hyper
chr1	94626334	94626534	359	Hyper
chr1	94711576	94711776	360	Hyper
chr1	95098457	95099057	361	Hyper
chr1	95492773	95492973	362	Hyper
chr1	96947487	96947687	363	Hyper
chr1	98817198	98817398	364	Hyper
chr1	100250196	100250396	365	Hyper
chr1	100543174	100543374	366	Hyper
chr1	100643684	100643884	367	Hyper
chr1	100813108	100813308	368	Hyper
chr1	100989931	100990131	369	Hyper
chr1	101186737	101186937	370	Hyper
chr1	101468630	101469030	371	Hyper
chr1	101470332	101470532	372	Hyper
chr1	101656074	101656274	373	Hyper
chr1	101705706	101705906	374	Hyper
chr1	101764224	101765024	375	Hyper
chr1	102419183	102419383	376	Hyper
chr1	103660594	103660794	377	Hyper
chr1	105324757	105324957	378	Hyper
chr1	107432058	107432658	379	Hyper
chr1	107492775	107493375	380	Hyper
chr1	107993878	107994078	381	Hyper
chr1	108187199	108187399	382	Hyper
chr1	108331303	108331903	383	Hyper
chr1	108584168	108584368	384	Hyper
chr1	108622882	108623082	385	Hyper
chr1	108912726	108913126	386	Hyper
chr1	108918697	108918897	387	Hyper
chr1	109187577	109187777	388	Hyper
chr1	109258457	109258857	389	Hyper
chr1	109264774	109264974	390	Hyper
chr1	109265574	109265774	391	Hyper
chr1	109401389	109401589	392	Hyper
chr1	109741241	109741441	393	Hyper
chr1	109850485	109850685	394	Hyper
chr1	110078898	110079098	395	Hyper
chr1	110452366	110452566	396	Hyper
chr1	110678104	110678304	397	Hyper
chr1	111189844	111190444	398	Hyper
chr1	111438078	111438278	399	Hyper
chr1	111532728	111532928	400	Hyper
chr1	111690592	111690792	401	Hyper
chr1	111737970	111738170	402	Hyper
chr1	111759149	111759349	403	Hyper
chr1	111828456	111828656	404	Hyper
chr1	112016523	112016723	405	Hyper
chr1	112017323	112017523	406	Hyper
chr1	112463189	112463389	407	Hyper
chr1	112516001	112516201	408	Hyper
chr1	112864572	112865172	409	Hyper
chr1	113541345	113541545	410	Hyper
chr1	113753036	113753236	411	Hyper
chr1	113754091	113754291	412	Hyper
chr1	113851137	113851337	413	Hyper
chr1	114347561	114347761	414	Hyper
chr1	114861645	114861845	415	Hyper
chr1	115641578	115641978	416	Hyper
chr1	115672176	115672376	417	Hyper
chr1	115969147	115969347	418	Hyper
chr1	116309117	116309917	419	Hyper
chr1	116310717	116311717	420	Hyper
chr1	116802372	116802572	421	Hyper
chr1	116924923	116926123	422	Hyper
chr1	117115994	117116194	423	Hyper
chr1	117296523	117296723	424	Hyper
chr1	117300723	117300923	425	Hyper
chr1	117349015	117349215	426	Hyper
chr1	118212026	118212626	427	Hyper
chr1	119202443	119203043	428	Hyper
chr1	119541961	119542161	429	Hyper
chr1	119542561	119542761	430	Hyper
chr1	119548877	119549077	431	Hyper
chr1	120215531	120215731	432	Hyper
chr1	120284779	120285379	433	Hyper
chr1	120685134	120685334	434	Hyper
chr1	144584719	144584919	435	Hyper
chr1	144924239	144924439	436	Hyper
chr1	145129977	145130377	437	Hyper
chr1	145452890	145453090	438	Hyper
chr1	145524941	145525141	439	Hyper
chr1	145526553	145526753	440	Hyper
chr1	146504875	146505075	441	Hyper
chr1	147089916	147090116	442	Hyper
chr1	147240889	147241289	443	Hyper
chr1	149686541	149686941	444	Hyper
chr1	150124843	150125043	445	Hyper
chr1	150131365	150131765	446	Hyper
chr1	150507303	150507703	447	Hyper
chr1	150508303	150508503	448	Hyper
chr1	151809842	151810042	449	Hyper
chr1	152146430	152146630	450	Hyper
chr1	152550337	152550537	451	Hyper
chr1	152644676	152644876	452	Hyper
chr1	152649262	152649462	453	Hyper
chr1	153337963	153338163	454	Hyper
chr1	153363458	153363658	455	Hyper
chr1	153414178	153414378	456	Hyper
chr1	153720311	153720511	457	Hyper
chr1	153724903	153725103	458	Hyper
chr1	154359029	154359229	459	Hyper
chr1	154764109	154764309	460	Hyper
chr1	155181282	155181482	461	Hyper
chr1	155237339	155237539	462	Hyper
chr1	155931786	155931986	463	Hyper
chr1	155932695	155932895	464	Hyper
chr1	155934162	155934362	465	Hyper
chr1	155954968	155955168	466	Hyper
chr1	156123691	156123891	467	Hyper
chr1	156131558	156131958	468	Hyper
chr1	156445838	156446038	469	Hyper
chr1	156461059	156461259	470	Hyper
chr1	156462659	156462859	471	Hyper
chr1	156463459	156463659	472	Hyper
chr1	156616004	156616204	473	Hyper
chr1	157105154	157105354	474	Hyper
chr1	157360644	157360844	475	Hyper
chr1	157536726	157536926	476	Hyper
chr1	158656469	158656669	477	Hyper
chr1	159110802	159111002	478	Hyper
chr1	159252157	159252357	479	Hyper
chr1	159567909	159568309	480	Hyper
chr1	159891923	159892323	481	Hyper
chr1	160052858	160053058	482	Hyper
chr1	160119459	160119659	483	Hyper
chr1	160337410	160337610	484	Hyper
chr1	160417190	160417390	485	Hyper
chr1	160492191	160492391	486	Hyper
chr1	160677265	160677465	487	Hyper
chr1	160983422	160983622	488	Hyper
chr1	161081239	161081439	489	Hyper
chr1	161932967	161933167	490	Hyper
chr1	161979797	161979997	491	Hyper
chr1	162285481	162285681	492	Hyper
chr1	162367076	162367276	493	Hyper
chr1	162702772	162702972	494	Hyper
chr1	162831436	162831836	495	Hyper
chr1	162842688	162842888	496	Hyper
chr1	162878520	162878720	497	Hyper
chr1	163039511	163039711	498	Hyper
chr1	163074137	163074937	499	Hyper
chr1	163132418	163133018	500	Hyper
chr1	163409104	163409304	501	Hyper
chr1	163410304	163410504	502	Hyper
chr1	163492972	163493172	503	Hyper
chr1	163631174	163631574	504	Hyper
chr1	163735809	163736009	505	Hyper
chr1	163790187	163790387	506	Hyper
chr1	164012847	164013247	507	Hyper
chr1	164531900	164534415	508	Hyper
chr1	164545142	164545342	509	Hyper
chr1	164546742	164546942	510	Hyper
chr1	164548597	164549197	511	Hyper
chr1	165143678	165143878	512	Hyper
chr1	165601853	165602054	513	Hyper
chr1	165615241	165615441	514	Hyper
chr1	165894902	165895502	515	Hyper
chr1	167062779	167062979	516	Hyper
chr1	167063379	167063579	517	Hyper
chr1	167597912	167598112	518	Hyper
chr1	167598512	167598712	519	Hyper
chr1	167600062	167601462	520	Hyper
chr1	167604993	167605193	521	Hyper
chr1	168053905	168054705	522	Hyper
chr1	168055105	168055305	523	Hyper
chr1	168330180	168330380	524	Hyper
chr1	168465004	168465204	525	Hyper
chr1	168483276	168483476	526	Hyper
chr1	168592351	168592751	527	Hyper
chr1	168675662	168676062	528	Hyper
chr1	168687525	168687925	529	Hyper
chr1	169055334	169055534	530	Hyper
chr1	169214790	169214990	531	Hyper
chr1	169611394	169611594	532	Hyper
chr1	169677065	169677265	533	Hyper
chr1	169679102	169679302	534	Hyper
chr1	169709332	169709532	535	Hyper
chr1	170230685	170231085	536	Hyper
chr1	170833735	170833935	537	Hyper
chr1	171908432	171908632	538	Hyper
chr1	172059332	172059532	539	Hyper
chr1	172111391	172111791	540	Hyper
chr1	172113978	172114178	541	Hyper
chr1	172557869	172558069	542	Hyper
chr1	172612719	172612919	543	Hyper
chr1	172615827	172616027	544	Hyper
chr1	172787844	172788444	545	Hyper
chr1	172902879	172903079	546	Hyper
chr1	173160329	173160529	547	Hyper
chr1	173443147	173443347	548	Hyper
chr1	175427792	175427992	549	Hyper
chr1	175656690	175656890	550	Hyper
chr1	175847546	175848146	551	Hyper
chr1	177786662	177786862	552	Hyper
chr1	177841905	177842105	553	Hyper
chr1	178065104	178065504	554	Hyper
chr1	178161954	178162154	555	Hyper
chr1	178505968	178506168	556	Hyper
chr1	178906968	178907168	557	Hyper
chr1	178907768	178908168	558	Hyper
chr1	179061216	179061416	559	Hyper
chr1	179972725	179972925	560	Hyper
chr1	180082188	180082388	561	Hyper
chr1	180082788	180082988	562	Hyper
chr1	180136594	180136794	563	Hyper
chr1	180142901	180143701	564	Hyper
chr1	181109448	181109848	565	Hyper
chr1	181122632	181122832	566	Hyper
chr1	183148765	183148965	567	Hyper
chr1	183250843	183251043	568	Hyper
chr1	183896045	183896445	569	Hyper
chr1	184025878	184026078	570	Hyper
chr1	184120000	184120200	571	Hyper
chr1	184160921	184161121	572	Hyper
chr1	184266049	184266249	573	Hyper
chr1	184851328	184851528	574	Hyper
chr1	184852128	184852528	575	Hyper
chr1	184941726	184941926	576	Hyper
chr1	185028274	185028474	577	Hyper
chr1	185536006	185536406	578	Hyper
chr1	188435888	188436088	579	Hyper
chr1	190294485	190294885	580	Hyper
chr1	191933126	191933326	581	Hyper
chr1	192532795	192532995	582	Hyper
chr1	192595807	192596007	583	Hyper
chr1	192779147	192779747	584	Hyper
chr1	192873551	192873751	585	Hyper
chr1	193039989	193040189	586	Hyper
chr1	194842520	194842920	587	Hyper
chr1	195867956	195868356	588	Hyper
chr1	198057686	198057886	589	Hyper
chr1	198122788	198122988	590	Hyper
chr1	198488798	198488998	591	Hyper
chr1	199268176	199268376	592	Hyper
chr1	199728359	199728559	593	Hyper
chr1	199801657	199801857	594	Hyper
chr1	199825561	199825761	595	Hyper
chr1	200398764	200398964	596	Hyper
chr1	200861686	200861886	597	Hyper
chr1	200984626	200984826	598	Hyper
chr1	201107930	201108130	599	Hyper
chr1	201430762	201430962	600	Hyper
chr1	201455183	201455583	601	Hyper
chr1	201793316	201793516	602	Hyper
chr1	201870290	201870490	603	Hyper
chr1	201912672	201913072	604	Hyper
chr1	201914272	201914472	605	Hyper
chr1	202199438	202199638	606	Hyper
chr1	202233418	202233818	607	Hyper
chr1	202429712	202429912	608	Hyper
chr1	202997995	202998195	609	Hyper
chr1	203256260	203256460	610	Hyper
chr1	203319197	203319397	611	Hyper
chr1	203375619	203375819	612	Hyper
chr1	203379582	203379982	613	Hyper
chr1	203442389	203442589	614	Hyper
chr1	203644783	203644983	615	Hyper
chr1	203740796	203741396	616	Hyper
chr1	203926002	203926202	617	Hyper
chr1	204049140	204049340	618	Hyper
chr1	204245792	204245992	619	Hyper
chr1	204247192	204247392	620	Hyper
chr1	204328419	204328619	621	Hyper
chr1	204407741	204407941	622	Hyper
chr1	204863813	204864013	623	Hyper
chr1	204965033	204965233	624	Hyper
chr1	205342629	205342829	625	Hyper
chr1	205466414	205466614	626	Hyper
chr1	205648155	205648724	627	Hyper
chr1	206485549	206485749	628	Hyper
chr1	206866861	206867261	629	Hyper
chr1	206867661	206867861	630	Hyper
chr1	206897533	206897933	631	Hyper
chr1	207142433	207142833	632	Hyper
chr1	207197810	207198010	633	Hyper
chr1	207199392	207199992	634	Hyper
chr1	207990144	207990344	635	Hyper
chr1	208004984	208005184	636	Hyper
chr1	208038618	208038818	637	Hyper
chr1	208047004	208047204	638	Hyper
chr1	208253978	208254178	639	Hyper
chr1	208301550	208301750	640	Hyper
chr1	208333572	208333772	641	Hyper
chr1	208357649	208357849	642	Hyper
chr1	208390928	208391128	643	Hyper
chr1	208391928	208392128	644	Hyper
chr1	208393389	208393589	645	Hyper
chr1	208394389	208394989	646	Hyper
chr1	208399427	208399627	647	Hyper
chr1	208400564	208401364	648	Hyper
chr1	208421181	208421581	649	Hyper
chr1	209328841	209329041	650	Hyper
chr1	209527515	209527715	651	Hyper
chr1	209815007	209815207	652	Hyper
chr1	211278269	211278669	653	Hyper
chr1	211501484	211502484	654	Hyper
chr1	211503084	211503684	655	Hyper
chr1	211517768	211517968	656	Hyper
chr1	211780558	211780758	657	Hyper
chr1	212292836	212293036	658	Hyper
chr1	212336208	212336408	659	Hyper
chr1	212461376	212461576	660	Hyper
chr1	212463365	212463565	661	Hyper
chr1	212623685	212623885	662	Hyper
chr1	213593338	213593538	663	Hyper
chr1	213745441	213745641	664	Hyper
chr1	213850354	213850554	665	Hyper
chr1	213961817	213962017	666	Hyper
chr1	214150811	214151011	667	Hyper
chr1	214153811	214154411	668	Hyper
chr1	214167102	214167302	669	Hyper
chr1	214170547	214170962	670	Hyper
chr1	214176439	214176639	671	Hyper
chr1	214202154	214202354	672	Hyper
chr1	214535744	214536144	673	Hyper
chr1	214536544	214536944	674	Hyper
chr1	214591429	214591629	675	Hyper
chr1	214601932	214602132	676	Hyper
chr1	215099282	215099482	677	Hyper
chr1	215177172	215177372	678	Hyper
chr1	216598768	216599368	679	Hyper
chr1	217204379	217204779	680	Hyper
chr1	217449018	217449218	681	Hyper
chr1	217627360	217627560	682	Hyper
chr1	218542828	218543228	683	Hyper
chr1	218575250	218575450	684	Hyper
chr1	218636003	218636203	685	Hyper
chr1	218637003	218637203	686	Hyper
chr1	218669402	218669602	687	Hyper
chr1	219349030	219349230	688	Hyper
chr1	219361747	219361947	689	Hyper
chr1	219715948	219716148	690	Hyper
chr1	219844034	219844434	691	Hyper
chr1	220413331	220413531	692	Hyper
chr1	221002335	221002535	693	Hyper
chr1	221785398	221785598	694	Hyper
chr1	221930519	221930719	695	Hyper
chr1	222216970	222217170	696	Hyper
chr1	222633007	222633207	697	Hyper
chr1	222800652	222800852	698	Hyper
chr1	222993453	222993653	699	Hyper
chr1	223221499	223221699	700	Hyper
chr1	223679794	223679994	701	Hyper
chr1	223829555	223829755	702	Hyper
chr1	223831155	223831355	703	Hyper
chr1	223850815	223851015	704	Hyper
chr1	223935839	223936039	705	Hyper
chr1	224031675	224031875	706	Hyper
chr1	224210226	224210826	707	Hyper
chr1	224399007	224399207	708	Hyper
chr1	224957670	224958070	709	Hyper
chr1	225685013	225685213	710	Hyper
chr1	225687905	225688105	711	Hyper
chr1	225711380	225711780	712	Hyper
chr1	225712365	225712565	713	Hyper
chr1	225837473	225838073	714	Hyper
chr1	225881909	225882109	715	Hyper
chr1	225952044	225952244	716	Hyper
chr1	226128739	226128939	717	Hyper
chr1	226435976	226436176	718	Hyper
chr1	226714279	226714479	719	Hyper
chr1	227177863	227178063	720	Hyper
chr1	227616282	227616482	721	Hyper
chr1	228274829	228275029	722	Hyper
chr1	228297678	228297878	723	Hyper
chr1	228804702	228804902	724	Hyper
chr1	229074275	229074875	725	Hyper
chr1	229253745	229253945	726	Hyper
chr1	229732306	229732506	727	Hyper
chr1	229733192	229733392	728	Hyper
chr1	229756175	229756975	729	Hyper
chr1	229958017	229958217	730	Hyper
chr1	230126183	230126383	731	Hyper
chr1	230348139	230348339	732	Hyper
chr1	230397618	230398018	733	Hyper
chr1	230406200	230406400	734	Hyper
chr1	230410133	230410333	735	Hyper
chr1	230476270	230476470	736	Hyper
chr1	230486223	230486423	737	Hyper
chr1	230600610	230601010	738	Hyper
chr1	230846915	230847115	739	Hyper
chr1	230849515	230849715	740	Hyper
chr1	231971955	231972155	741	Hyper
chr1	231980667	231981267	742	Hyper
chr1	232020880	232021080	743	Hyper
chr1	232621758	232621958	744	Hyper
chr1	232622462	232623062	745	Hyper
chr1	232692562	232692762	746	Hyper
chr1	232970986	232971186	747	Hyper
chr1	233218505	233218705	748	Hyper
chr1	233679581	233679981	749	Hyper
chr1	233825333	233825533	750	Hyper
chr1	233829924	233830124	751	Hyper
chr1	234129907	234130107	752	Hyper
chr1	234315695	234315895	753	Hyper
chr1	234351013	234351213	754	Hyper
chr1	234456495	234456695	755	Hyper
chr1	234908551	234908751	756	Hyper
chr1	234978622	234978822	757	Hyper
chr1	235061471	235061671	758	Hyper
chr1	235091750	235091950	759	Hyper
chr1	235133987	235134187	760	Hyper
chr1	235606108	235606308	761	Hyper
chr1	235769863	235770063	762	Hyper
chr1	235824811	235825011	763	Hyper
chr1	236460503	236460903	764	Hyper
chr1	236802958	236803358	765	Hyper
chr1	236850728	236851528	766	Hyper
chr1	236862674	236863074	767	Hyper
chr1	237259263	237259463	768	Hyper
chr1	237259863	237260063	769	Hyper
chr1	237314440	237314640	770	Hyper
chr1	237374439	237374639	771	Hyper
chr1	237957020	237957220	772	Hyper
chr1	238493328	238493528	773	Hyper
chr1	239302769	239303569	774	Hyper
chr1	239711267	239711467	775	Hyper
chr1	239883630	239883830	776	Hyper
chr1	239969025	239969625	777	Hyper
chr1	240263038	240263238	778	Hyper
chr1	240334090	240334290	779	Hyper
chr1	240363288	240363888	780	Hyper
chr1	240400606	240401006	781	Hyper
chr1	240443968	240444168	782	Hyper
chr1	240505186	240505386	783	Hyper
chr1	240515896	240516096	784	Hyper
chr1	240627847	240628047	785	Hyper
chr1	240716280	240716680	786	Hyper
chr1	240771593	240771793	787	Hyper
chr1	240783415	240783615	788	Hyper
chr1	240854936	240855136	789	Hyper
chr1	241039424	241039624	790	Hyper
chr1	241461700	241461900	791	Hyper
chr1	241462500	241462700	792	Hyper
chr1	241773213	241773413	793	Hyper
chr1	241791196	241791396	794	Hyper
chr1	241991931	241992131	795	Hyper
chr1	242349360	242349560	796	Hyper
chr1	242987743	242987943	797	Hyper
chr1	243388419	243388619	798	Hyper
chr1	243606860	243607260	799	Hyper
chr1	243761704	243761904	800	Hyper
chr1	243801581	243801781	801	Hyper
chr1	244210319	244210519	802	Hyper
chr1	244464203	244464403	803	Hyper
chr1	244510724	244510924	804	Hyper
chr1	245616887	245617087	805	Hyper
chr1	246731196	246731396	806	Hyper
chr1	246736902	246737102	807	Hyper
chr1	247570835	247571035	808	Hyper
chr1	248130061	248130261	809	Hyper
chr1	248856909	248857109	810	Hyper
chr1	249099524	249099924	811	Hyper
chr2	1069468	1069668	812	Hyper
chr2	1595022	1595222	813	Hyper
chr2	1596222	1596622	814	Hyper
chr2	1828023	1829623	815	Hyper
chr2	2578803	2579003	816	Hyper
chr2	2872398	2872798	817	Hyper
chr2	2883139	2883739	818	Hyper
chr2	3408526	3408726	819	Hyper
chr2	3433151	3433351	820	Hyper
chr2	3526514	3527714	821	Hyper
chr2	3714667	3715267	822	Hyper
chr2	4561310	4561510	823	Hyper
chr2	4676864	4677264	824	Hyper
chr2	4709859	4710059	825	Hyper
chr2	4716017	4716817	826	Hyper
chr2	5214641	5215041	827	Hyper
chr2	5458660	5459060	828	Hyper
chr2	5768205	5768805	829	Hyper
chr2	6664637	6665037	830	Hyper
chr2	6665437	6665837	831	Hyper
chr2	6672201	6672601	832	Hyper
chr2	6780068	6780268	833	Hyper
chr2	6780668	6780868	834	Hyper
chr2	6819632	6819832	835	Hyper
chr2	7407915	7408115	836	Hyper
chr2	7546124	7546524	837	Hyper
chr2	7657259	7657659	838	Hyper
chr2	7707362	7707762	839	Hyper
chr2	8286924	8287124	840	Hyper
chr2	8309428	8309628	841	Hyper
chr2	8469971	8470171	842	Hyper
chr2	8655280	8655480	843	Hyper
chr2	8715207	8715607	844	Hyper
chr2	9303319	9303519	845	Hyper
chr2	9304119	9304319	846	Hyper
chr2	9372878	9373078	847	Hyper
chr2	9391837	9392037	848	Hyper
chr2	9403900	9404100	849	Hyper
chr2	9439498	9439698	850	Hyper
chr2	9833380	9833580	851	Hyper
chr2	9879274	9879474	852	Hyper
chr2	9933014	9933214	853	Hyper
chr2	9942621	9942821	854	Hyper
chr2	10585270	10585870	855	Hyper
chr2	10878420	10878620	856	Hyper
chr2	11123262	11124262	857	Hyper
chr2	11233137	11233337	858	Hyper
chr2	11531491	11531691	859	Hyper
chr2	11559933	11560133	860	Hyper
chr2	11635930	11636130	861	Hyper
chr2	11683908	11684108	862	Hyper
chr2	11696236	11696436	863	Hyper
chr2	11828117	11828317	864	Hyper
chr2	12108132	12108332	865	Hyper
chr2	12397977	12398177	866	Hyper
chr2	12466157	12466357	867	Hyper
chr2	12596323	12596923	868	Hyper
chr2	12619133	12619333	869	Hyper
chr2	12815502	12815702	870	Hyper
chr2	13058501	13058701	871	Hyper
chr2	14768368	14768568	872	Hyper
chr2	15091407	15091607	873	Hyper
chr2	15258042	15258442	874	Hyper
chr2	15772454	15772654	875	Hyper
chr2	15889749	15890749	876	Hyper
chr2	15916751	15916951	877	Hyper
chr2	16243678	16243878	878	Hyper
chr2	16898727	16898927	879	Hyper
chr2	17235391	17235591	880	Hyper
chr2	18463632	18463832	881	Hyper
chr2	18617483	18617683	882	Hyper
chr2	19174815	19175015	883	Hyper
chr2	19559582	19559782	884	Hyper
chr2	20000801	20001001	885	Hyper
chr2	20001601	20002201	886	Hyper
chr2	20333285	20333485	887	Hyper
chr2	21289880	21290080	888	Hyper
chr2	21873350	21873550	889	Hyper
chr2	22188908	22189108	890	Hyper
chr2	23091057	23091657	891	Hyper
chr2	23101984	23102584	892	Hyper
chr2	23387074	23387274	893	Hyper
chr2	23807102	23807302	894	Hyper
chr2	24303262	24303462	895	Hyper
chr2	24482418	24482618	896	Hyper
chr2	25051164	25051364	897	Hyper
chr2	25462962	25463162	898	Hyper
chr2	25517247	25517447	899	Hyper
chr2	26161261	26161461	900	Hyper
chr2	26215059	26215259	901	Hyper
chr2	26720816	26721016	902	Hyper
chr2	26846714	26847314	903	Hyper
chr2	26914666	26914866	904	Hyper
chr2	26927084	26927284	905	Hyper
chr2	27110268	27110468	906	Hyper
chr2	27297905	27298105	907	Hyper
chr2	27302705	27303105	908	Hyper
chr2	27477977	27478177	909	Hyper
chr2	27904505	27904705	910	Hyper
chr2	28578643	28578843	911	Hyper
chr2	28751073	28751273	912	Hyper
chr2	28848707	28848907	913	Hyper
chr2	28849654	28850454	914	Hyper
chr2	28871278	28871478	915	Hyper
chr2	28885970	28886170	916	Hyper
chr2	28983433	28983633	917	Hyper
chr2	29203108	29203308	918	Hyper
chr2	29534273	29534673	919	Hyper
chr2	29541044	29541444	920	Hyper
chr2	29750939	29751339	921	Hyper
chr2	29854525	29854725	922	Hyper
chr2	29990113	29990913	923	Hyper
chr2	30029882	30030082	924	Hyper
chr2	30456282	30456482	925	Hyper
chr2	30457482	30457682	926	Hyper
chr2	30459852	30460452	927	Hyper
chr2	30460852	30461052	928	Hyper
chr2	30463652	30463852	929	Hyper
chr2	30491465	30491665	930	Hyper
chr2	30497514	30497714	931	Hyper
chr2	30582410	30582610	932	Hyper
chr2	30583010	30583210	933	Hyper
chr2	30585834	30586034	934	Hyper
chr2	30630515	30630715	935	Hyper
chr2	30644165	30644365	936	Hyper
chr2	30998346	30998746	937	Hyper
chr2	31019618	31019818	938	Hyper
chr2	31458192	31458392	939	Hyper
chr2	31462547	31462747	940	Hyper
chr2	31463147	31463347	941	Hyper
chr2	31509060	31509260	942	Hyper
chr2	31519946	31520146	943	Hyper
chr2	32848607	32848807	944	Hyper
chr2	33089484	33089684	945	Hyper
chr2	33333446	33333846	946	Hyper
chr2	33364605	33364805	947	Hyper
chr2	33383738	33384138	948	Hyper
chr2	33422323	33422523	949	Hyper
chr2	33434835	33435035	950	Hyper
chr2	33518338	33518938	951	Hyper
chr2	33529063	33529263	952	Hyper
chr2	33760412	33760812	953	Hyper
chr2	33779986	33780186	954	Hyper
chr2	34102900	34103100	955	Hyper
chr2	34792321	34792521	956	Hyper
chr2	36594619	36594819	957	Hyper
chr2	36595619	36595819	958	Hyper
chr2	36604160	36604360	959	Hyper
chr2	36623080	36623280	960	Hyper
chr2	36661530	36661730	961	Hyper
chr2	36674279	36676079	962	Hyper
chr2	36980666	36980866	963	Hyper
chr2	37875010	37875210	964	Hyper
chr2	37878192	37878392	965	Hyper
chr2	37881032	37881432	966	Hyper
chr2	37882032	37882232	967	Hyper
chr2	38083232	38083432	968	Hyper
chr2	38133367	38133567	969	Hyper
chr2	38161678	38162078	970	Hyper
chr2	39244773	39244973	971	Hyper
chr2	39388358	39388558	972	Hyper
chr2	39443324	39443524	973	Hyper
chr2	40409161	40409361	974	Hyper
chr2	40427933	40428133	975	Hyper
chr2	40467143	40467343	976	Hyper
chr2	40470929	40471129	977	Hyper
chr2	40473452	40473652	978	Hyper
chr2	40508905	40509105	979	Hyper
chr2	40646249	40646449	980	Hyper
chr2	40655673	40655873	981	Hyper
chr2	40715051	40715251	982	Hyper
chr2	40715851	40717451	983	Hyper
chr2	40738703	40738903	984	Hyper
chr2	40739303	40739903	985	Hyper
chr2	42173819	42174219	986	Hyper
chr2	42174619	42174819	987	Hyper
chr2	43018161	43018361	988	Hyper
chr2	43140646	43141046	989	Hyper
chr2	43159887	43160287	990	Hyper
chr2	43270482	43270682	991	Hyper
chr2	43330290	43330490	992	Hyper
chr2	43528195	43528395	993	Hyper
chr2	43596089	43596289	994	Hyper
chr2	43685214	43685414	995	Hyper
chr2	43694751	43694951	996	Hyper
chr2	43710142	43710342	997	Hyper
chr2	43934491	43934691	998	Hyper
chr2	45133972	45134572	999	Hyper
chr2	46101309	46101709	1000	Hyper
chr2	46155946	46156546	1001	Hyper
chr2	46345766	46346166	1002	Hyper
chr2	46480250	46480650	1003	Hyper
chr2	46528345	46528545	1004	Hyper
chr2	46533599	46534999	1005	Hyper
chr2	46546585	46546785	1006	Hyper
chr2	46575075	46575475	1007	Hyper
chr2	46590642	46591042	1008	Hyper
chr2	46603641	46603841	1009	Hyper
chr2	46678504	46678704	1010	Hyper
chr2	46862634	46862834	1011	Hyper
chr2	47173041	47173241	1012	Hyper
chr2	47240540	47241140	1013	Hyper
chr2	47248426	47248626	1014	Hyper
chr2	47251257	47251457	1015	Hyper
chr2	47263275	47263475	1016	Hyper
chr2	49381053	49381453	1017	Hyper
chr2	49381972	49382572	1018	Hyper
chr2	49403217	49403417	1019	Hyper
chr2	49488378	49488578	1020	Hyper
chr2	50200927	50201127	1021	Hyper
chr2	50934740	50934940	1022	Hyper
chr2	51562747	51562947	1023	Hyper
chr2	52145121	52145321	1024	Hyper
chr2	52656311	52656511	1025	Hyper
chr2	52692902	52693102	1026	Hyper
chr2	54029829	54030029	1027	Hyper
chr2	54281047	54281647	1028	Hyper
chr2	54468334	54468534	1029	Hyper
chr2	54864502	54864702	1030	Hyper
chr2	55154688	55154888	1031	Hyper
chr2	55327264	55327864	1032	Hyper
chr2	56037264	56037464	1033	Hyper
chr2	56089054	56089654	1034	Hyper
chr2	56090111	56090311	1035	Hyper
chr2	56110397	56110997	1036	Hyper
chr2	56412998	56413198	1037	Hyper
chr2	56702486	56702686	1038	Hyper
chr2	58661858	58662058	1039	Hyper
chr2	58833782	58833982	1040	Hyper
chr2	58846343	58846743	1041	Hyper
chr2	58913656	58913856	1042	Hyper
chr2	59127587	59127787	1043	Hyper
chr2	59128387	59128587	1044	Hyper
chr2	59220713	59220913	1045	Hyper
chr2	59447242	59447442	1046	Hyper
chr2	60282348	60282548	1047	Hyper
chr2	60323112	60323312	1048	Hyper
chr2	60509749	60509949	1049	Hyper
chr2	60528424	60528624	1050	Hyper
chr2	61268860	61269260	1051	Hyper
chr2	61420432	61420632	1052	Hyper
chr2	61809889	61810089	1053	Hyper
chr2	61922417	61922617	1054	Hyper
chr2	62436289	62436489	1055	Hyper
chr2	62443134	62443334	1056	Hyper
chr2	62534057	62534257	1057	Hyper
chr2	63187846	63188046	1058	Hyper
chr2	63274791	63275191	1059	Hyper
chr2	63819852	63820052	1060	Hyper
chr2	63926737	63926937	1061	Hyper
chr2	63992767	63992967	1062	Hyper
chr2	64368504	64368704	1063	Hyper
chr2	64683165	64683365	1064	Hyper
chr2	65889618	65889818	1065	Hyper
chr2	66663857	66667057	1066	Hyper
chr2	66668057	66668257	1067	Hyper
chr2	66693467	66693667	1068	Hyper
chr2	66718035	66718235	1069	Hyper
chr2	66753612	66753812	1070	Hyper
chr2	66800968	66801168	1071	Hyper
chr2	66910134	66910334	1072	Hyper
chr2	67067642	67068042	1073	Hyper
chr2	67090360	67090560	1074	Hyper
chr2	67628498	67628698	1075	Hyper
chr2	67753673	67753873	1076	Hyper
chr2	67883990	67884190	1077	Hyper
chr2	68663148	68663348	1078	Hyper
chr2	68663748	68663948	1079	Hyper
chr2	68667630	68667830	1080	Hyper
chr2	68668230	68668430	1081	Hyper
chr2	69001715	69002315	1082	Hyper
chr2	69003515	69003715	1083	Hyper
chr2	69216014	69216214	1084	Hyper
chr2	69346308	69346508	1085	Hyper
chr2	69379098	69379498	1086	Hyper
chr2	69394702	69394902	1087	Hyper
chr2	69440989	69441189	1088	Hyper
chr2	69465720	69466120	1089	Hyper
chr2	69519542	69520142	1090	Hyper
chr2	69735128	69735328	1091	Hyper
chr2	69828573	69828773	1092	Hyper
chr2	69910061	69910261	1093	Hyper
chr2	69910661	69910861	1094	Hyper
chr2	69969690	69969890	1095	Hyper
chr2	70360768	70360968	1096	Hyper
chr2	71681375	71681775	1097	Hyper
chr2	71873157	71873757	1098	Hyper
chr2	71974643	71974843	1099	Hyper
chr2	72023293	72023693	1100	Hyper
chr2	73021117	73021317	1101	Hyper
chr2	73211440	73211840	1102	Hyper
chr2	73418214	73418414	1103	Hyper
chr2	73869865	73870465	1104	Hyper
chr2	73944137	73944537	1105	Hyper
chr2	74453209	74453409	1106	Hyper
chr2	74454009	74454409	1107	Hyper
chr2	74995729	74995929	1108	Hyper
chr2	75072341	75072541	1109	Hyper
chr2	75511773	75511973	1110	Hyper
chr2	75554400	75554600	1111	Hyper
chr2	75633548	75633748	1112	Hyper
chr2	75643901	75644101	1113	Hyper
chr2	76696395	76696595	1114	Hyper
chr2	76998220	76998420	1115	Hyper
chr2	77329105	77329305	1116	Hyper
chr2	79205156	79205356	1117	Hyper
chr2	80087178	80087578	1118	Hyper
chr2	80349901	80350301	1119	Hyper
chr2	80353858	80354058	1120	Hyper
chr2	80865677	80866477	1121	Hyper
chr2	81903046	81903246	1122	Hyper
chr2	84669834	84670034	1123	Hyper
chr2	85015495	85016095	1124	Hyper
chr2	85440535	85440735	1125	Hyper
chr2	85752947	85753147	1126	Hyper
chr2	86017985	86018185	1127	Hyper
chr2	86289098	86289298	1128	Hyper
chr2	86452294	86452494	1129	Hyper
chr2	86461964	86462164	1130	Hyper
chr2	86513628	86514028	1131	Hyper
chr2	86704148	86704348	1132	Hyper
chr2	86793393	86793593	1133	Hyper
chr2	87037570	87037770	1134	Hyper
chr2	87522420	87522620	1135	Hyper
chr2	87753874	87754074	1136	Hyper
chr2	87757074	87757274	1137	Hyper
chr2	87758274	87758474	1138	Hyper
chr2	87759074	87759474	1139	Hyper
chr2	87769207	87769407	1140	Hyper
chr2	87799714	87799914	1141	Hyper
chr2	88124113	88124313	1142	Hyper
chr2	88366975	88367375	1143	Hyper
chr2	88424924	88425124	1144	Hyper
chr2	88429669	88429869	1145	Hyper
chr2	88891569	88891769	1146	Hyper
chr2	88902561	88902961	1147	Hyper
chr2	89164452	89164652	1148	Hyper
chr2	89166052	89166652	1149	Hyper
chr2	89186022	89186222	1150	Hyper
chr2	89507847	89508447	1151	Hyper
chr2	95538068	95538268	1152	Hyper
chr2	96852419	96852619	1153	Hyper
chr2	97018464	97018664	1154	Hyper
chr2	97019864	97020264	1155	Hyper
chr2	97495948	97496148	1156	Hyper
chr2	98485883	98486283	1157	Hyper
chr2	98808247	98808447	1158	Hyper
chr2	99176970	99177370	1159	Hyper
chr2	99350640	99350840	1160	Hyper
chr2	99391641	99391841	1161	Hyper
chr2	99439901	99440501	1162	Hyper
chr2	100630217	100630417	1163	Hyper
chr2	100830294	100830494	1164	Hyper
chr2	100874477	100874677	1165	Hyper
chr2	101171259	101171459	1166	Hyper
chr2	101402594	101402794	1167	Hyper
chr2	101451572	101451772	1168	Hyper
chr2	102176346	102176546	1169	Hyper
chr2	102272556	102272756	1170	Hyper
chr2	102308506	102308706	1171	Hyper
chr2	102406824	102407024	1172	Hyper
chr2	102668988	102669188	1173	Hyper
chr2	102671843	102672043	1174	Hyper
chr2	102687117	102687317	1175	Hyper
chr2	102731435	102731635	1176	Hyper
chr2	102953096	102953296	1177	Hyper
chr2	103417846	103418046	1178	Hyper
chr2	103567884	103568284	1179	Hyper
chr2	103858447	103858847	1180	Hyper
chr2	104939414	104939614	1181	Hyper
chr2	105189390	105189790	1182	Hyper
chr2	105506872	105507072	1183	Hyper
chr2	105697665	105698265	1184	Hyper
chr2	105939727	105939927	1185	Hyper
chr2	106026658	106026858	1186	Hyper
chr2	106027258	106027458	1187	Hyper
chr2	106126114	106126314	1188	Hyper
chr2	106192218	106192418	1189	Hyper
chr2	106371242	106371442	1190	Hyper
chr2	106372242	106372442	1191	Hyper
chr2	106403009	106403209	1192	Hyper
chr2	106523534	106524134	1193	Hyper
chr2	106723829	106724029	1194	Hyper
chr2	107479381	107479981	1195	Hyper
chr2	107482699	107482899	1196	Hyper
chr2	108690974	108691174	1197	Hyper
chr2	109211236	109211436	1198	Hyper
chr2	109240524	109240724	1199	Hyper
chr2	109521724	109521924	1200	Hyper
chr2	109747406	109747606	1201	Hyper
chr2	109787680	109787880	1202	Hyper
chr2	109789480	109789680	1203	Hyper
chr2	109790480	109790680	1204	Hyper
chr2	109791480	109791680	1205	Hyper
chr2	110052498	110052698	1206	Hyper
chr2	110097694	110098094	1207	Hyper
chr2	110099414	110100014	1208	Hyper
chr2	110252475	110252675	1209	Hyper
chr2	111433096	111433296	1210	Hyper
chr2	111919298	111919698	1211	Hyper
chr2	112032505	112032905	1212	Hyper
chr2	112237817	112238217	1213	Hyper
chr2	112391147	112391347	1214	Hyper
chr2	112524790	112524990	1215	Hyper
chr2	112715405	112715605	1216	Hyper
chr2	112895285	112895485	1217	Hyper
chr2	113058464	113058864	1218	Hyper
chr2	113662868	113663068	1219	Hyper
chr2	113881765	113882365	1220	Hyper
chr2	114193458	114193658	1221	Hyper
chr2	114650474	114650674	1222	Hyper
chr2	114652674	114652874	1223	Hyper
chr2	114654274	114654474	1224	Hyper
chr2	114655274	114655674	1225	Hyper
chr2	114782017	114782217	1226	Hyper
chr2	114808307	114808707	1227	Hyper
chr2	115308672	115308872	1228	Hyper
chr2	115445181	115445381	1229	Hyper
chr2	115983902	115984102	1230	Hyper
chr2	116171731	116172131	1231	Hyper
chr2	116885470	116885670	1232	Hyper
chr2	118763795	118763995	1233	Hyper
chr2	119326010	119326210	1234	Hyper
chr2	119371379	119371579	1235	Hyper
chr2	119560604	119561004	1236	Hyper
chr2	119617795	119617995	1237	Hyper
chr2	119659892	119660092	1238	Hyper
chr2	119672496	119672696	1239	Hyper
chr2	119843243	119843643	1240	Hyper
chr2	119844243	119844443	1241	Hyper
chr2	120278467	120278667	1242	Hyper
chr2	120567266	120567466	1243	Hyper
chr2	120903968	120904168	1244	Hyper
chr2	121231322	121231922	1245	Hyper
chr2	121298195	121298395	1246	Hyper
chr2	121614109	121614309	1247	Hyper
chr2	121694774	121694974	1248	Hyper
chr2	121695774	121695974	1249	Hyper
chr2	121986327	121986527	1250	Hyper
chr2	122187229	122187429	1251	Hyper
chr2	122643219	122643419	1252	Hyper
chr2	122960329	122960529	1253	Hyper
chr2	123914798	123914998	1254	Hyper
chr2	124339969	124340169	1255	Hyper
chr2	126611987	126612987	1256	Hyper
chr2	127414744	127415144	1257	Hyper
chr2	127415944	127416144	1258	Hyper
chr2	128299265	128299465	1259	Hyper
chr2	128333663	128334663	1260	Hyper
chr2	129083047	129083247	1261	Hyper
chr2	129444155	129444355	1262	Hyper
chr2	129819918	129820118	1263	Hyper
chr2	130053717	130053917	1264	Hyper
chr2	130237433	130238233	1265	Hyper
chr2	133971124	133971324	1266	Hyper
chr2	134022468	134022668	1267	Hyper
chr2	135068372	135068572	1268	Hyper
chr2	135117081	135117281	1269	Hyper
chr2	135118548	135118748	1270	Hyper
chr2	136560876	136561076	1271	Hyper
chr2	136980330	136980530	1272	Hyper
chr2	137012975	137013175	1273	Hyper
chr2	137038925	137039125	1274	Hyper
chr2	137140060	137140260	1275	Hyper
chr2	137191754	137191954	1276	Hyper
chr2	137995044	137995244	1277	Hyper
chr2	139252969	139253369	1278	Hyper
chr2	140468343	140468543	1279	Hyper
chr2	141005558	141005958	1280	Hyper
chr2	141773222	141773622	1281	Hyper
chr2	142315030	142315230	1282	Hyper
chr2	142368317	142368517	1283	Hyper
chr2	143028042	143028242	1284	Hyper
chr2	143886511	143886711	1285	Hyper
chr2	143887111	143887311	1286	Hyper
chr2	143969806	143970006	1287	Hyper
chr2	144475384	144475784	1288	Hyper
chr2	144901770	144901970	1289	Hyper
chr2	144910630	144910830	1290	Hyper
chr2	145078142	145078342	1291	Hyper
chr2	145137431	145138031	1292	Hyper
chr2	145242459	145242659	1293	Hyper
chr2	145423533	145423933	1294	Hyper
chr2	145695364	145695564	1295	Hyper
chr2	146517150	146517350	1296	Hyper
chr2	150844907	150845107	1297	Hyper
chr2	151046011	151046211	1298	Hyper
chr2	151326674	151326874	1299	Hyper
chr2	152918985	152919185	1300	Hyper
chr2	154315826	154316026	1301	Hyper
chr2	155020020	155020420	1302	Hyper
chr2	158298039	158298639	1303	Hyper
chr2	158317351	158317551	1304	Hyper
chr2	158645721	158646121	1305	Hyper
chr2	158662939	158663139	1306	Hyper
chr2	158791421	158791621	1307	Hyper
chr2	159950805	159951205	1308	Hyper
chr2	159958240	159958440	1309	Hyper
chr2	160004326	160004526	1310	Hyper
chr2	160072653	160072853	1311	Hyper
chr2	160574586	160574786	1312	Hyper
chr2	160759988	160760188	1313	Hyper
chr2	160920510	160921110	1314	Hyper
chr2	161062160	161062360	1315	Hyper
chr2	161110600	161110800	1316	Hyper
chr2	161190957	161191157	1317	Hyper
chr2	161222453	161222653	1318	Hyper
chr2	161274457	161274657	1319	Hyper
chr2	162836416	162836616	1320	Hyper
chr2	162855800	162856000	1321	Hyper
chr2	162879064	162879264	1322	Hyper
chr2	163228563	163228763	1323	Hyper
chr2	164589624	164589824	1324	Hyper
chr2	164590624	164590824	1325	Hyper
chr2	164631477	164631677	1326	Hyper
chr2	164742461	164742661	1327	Hyper
chr2	165767070	165767470	1328	Hyper
chr2	165953690	165954090	1329	Hyper
chr2	167814351	167814551	1330	Hyper
chr2	168189380	168189580	1331	Hyper
chr2	168242514	168242714	1332	Hyper
chr2	168553636	168553836	1333	Hyper
chr2	168588173	168588373	1334	Hyper
chr2	168609150	168609350	1335	Hyper
chr2	168613495	168613695	1336	Hyper
chr2	168863186	168863386	1337	Hyper
chr2	169489336	169489536	1338	Hyper
chr2	169613937	169614137	1339	Hyper
chr2	169652993	169653193	1340	Hyper
chr2	169885993	169886193	1341	Hyper
chr2	169929276	169929476	1342	Hyper
chr2	169938232	169938432	1343	Hyper
chr2	170665164	170665364	1344	Hyper
chr2	170678334	170678534	1345	Hyper
chr2	170799235	170799435	1346	Hyper
chr2	171084035	171084235	1347	Hyper
chr2	171233974	171234574	1348	Hyper
chr2	171364051	171364451	1349	Hyper
chr2	173893541	173893741	1350	Hyper
chr2	173942287	173942487	1351	Hyper
chr2	173955248	173955448	1352	Hyper
chr2	173955848	173956048	1353	Hyper
chr2	174053277	174053477	1354	Hyper
chr2	174066412	174067012	1355	Hyper
chr2	174078702	174078902	1356	Hyper
chr2	174083045	174083245	1357	Hyper
chr2	174716137	174716537	1358	Hyper
chr2	175018648	175018848	1359	Hyper
chr2	175472255	175472455	1360	Hyper
chr2	175665929	175666129	1361	Hyper
chr2	176965606	176965806	1362	Hyper
chr2	176978338	176978738	1363	Hyper
chr2	176980338	176980538	1364	Hyper
chr2	176982977	176983377	1365	Hyper
chr2	176992535	176993135	1366	Hyper
chr2	176995805	176998005	1367	Hyper
chr2	177002351	177002951	1368	Hyper
chr2	177003351	177003751	1369	Hyper
chr2	177011954	177018154	1370	Hyper
chr2	177019394	177021794	1371	Hyper
chr2	177022794	177024594	1372	Hyper
chr2	177025994	177026594	1373	Hyper
chr2	177028794	177029307	1374	Hyper
chr2	177037164	177038964	1375	Hyper
chr2	177043764	177043964	1376	Hyper
chr2	177056727	177056927	1377	Hyper
chr2	177758497	177758697	1378	Hyper
chr2	178007880	178008080	1379	Hyper
chr2	178105147	178105347	1380	Hyper
chr2	178618298	178618498	1381	Hyper
chr2	178863734	178863934	1382	Hyper
chr2	179188803	179189003	1383	Hyper
chr2	179725843	179726043	1384	Hyper
chr2	179728211	179729411	1385	Hyper
chr2	179756770	179757170	1386	Hyper
chr2	182174018	182174618	1387	Hyper
chr2	182582690	182582890	1388	Hyper
chr2	182670750	182670950	1389	Hyper
chr2	183093575	183093775	1390	Hyper
chr2	183224317	183225517	1391	Hyper
chr2	183286587	183286787	1392	Hyper
chr2	183312479	183312679	1393	Hyper
chr2	183567632	183567832	1394	Hyper
chr2	183758931	183759331	1395	Hyper
chr2	185293097	185293297	1396	Hyper
chr2	187440414	187440614	1397	Hyper
chr2	187459310	187459510	1398	Hyper
chr2	187619915	187620115	1399	Hyper
chr2	187752155	187752355	1400	Hyper
chr2	188413240	188413440	1401	Hyper
chr2	188413840	188414040	1402	Hyper
chr2	188850131	188850331	1403	Hyper
chr2	189064245	189064445	1404	Hyper
chr2	189145429	189145629	1405	Hyper
chr2	189349441	189349641	1406	Hyper
chr2	189920469	189920669	1407	Hyper
chr2	190234512	190234712	1408	Hyper
chr2	190413098	190413298	1409	Hyper
chr2	190426122	190426522	1410	Hyper
chr2	190439739	190440139	1411	Hyper
chr2	190441139	190441339	1412	Hyper
chr2	190441739	190441939	1413	Hyper
chr2	190442672	190442872	1414	Hyper
chr2	190443681	190444281	1415	Hyper
chr2	190522454	190523054	1416	Hyper
chr2	190746734	190746934	1417	Hyper
chr2	190918018	190918218	1418	Hyper
chr2	191494080	191494280	1419	Hyper
chr2	191509251	191509451	1420	Hyper
chr2	191706463	191706663	1421	Hyper
chr2	191712187	191712387	1422	Hyper
chr2	191724567	191724767	1423	Hyper
chr2	191748636	191749036	1424	Hyper
chr2	191777428	191777628	1425	Hyper
chr2	191789440	191789640	1426	Hyper
chr2	191792126	191792326	1427	Hyper
chr2	191991059	191991259	1428	Hyper
chr2	192159970	192160170	1429	Hyper
chr2	192251611	192251811	1430	Hyper
chr2	192252211	192252411	1431	Hyper
chr2	192430745	192430945	1432	Hyper
chr2	192462030	192462430	1433	Hyper
chr2	192896162	192896362	1434	Hyper
chr2	193130798	193131198	1435	Hyper
chr2	193409175	193409375	1436	Hyper
chr2	195197751	195197951	1437	Hyper
chr2	196386451	196386651	1438	Hyper
chr2	197022316	197022716	1439	Hyper
chr2	197124601	197125001	1440	Hyper
chr2	197148725	197149125	1441	Hyper
chr2	197466052	197466252	1442	Hyper
chr2	197989444	197989844	1443	Hyper
chr2	198016401	198016601	1444	Hyper
chr2	198017401	198017601	1445	Hyper
chr2	198060054	198060254	1446	Hyper
chr2	198063608	198064208	1447	Hyper
chr2	198070730	198070930	1448	Hyper
chr2	198077605	198077805	1449	Hyper
chr2	198078205	198078405	1450	Hyper
chr2	198171457	198171657	1451	Hyper
chr2	198173128	198173328	1452	Hyper
chr2	198204649	198204849	1453	Hyper
chr2	198672018	198672218	1454	Hyper
chr2	198703244	198703444	1455	Hyper
chr2	198732313	198732713	1456	Hyper
chr2	198780300	198780500	1457	Hyper
chr2	198862797	198863197	1458	Hyper
chr2	199827480	199827680	1459	Hyper
chr2	199995075	199995275	1460	Hyper
chr2	201271439	201271639	1461	Hyper
chr2	202843093	202843293	1462	Hyper
chr2	202881770	202881970	1463	Hyper
chr2	203026426	203026626	1464	Hyper
chr2	203882642	203882842	1465	Hyper
chr2	204303706	204303906	1466	Hyper
chr2	204426982	204427182	1467	Hyper
chr2	204446723	204446923	1468	Hyper
chr2	204448287	204448487	1469	Hyper
chr2	206455305	206455505	1470	Hyper
chr2	206622580	206622780	1471	Hyper
chr2	206628999	206629199	1472	Hyper
chr2	206747800	206748200	1473	Hyper
chr2	207134149	207134349	1474	Hyper
chr2	207564296	207564696	1475	Hyper
chr2	207960555	207960755	1476	Hyper
chr2	208018887	208019087	1477	Hyper
chr2	208203505	208203705	1478	Hyper
chr2	209975821	209976021	1479	Hyper
chr2	210654539	210654739	1480	Hyper
chr2	212988990	212989190	1481	Hyper
chr2	213220077	213220277	1482	Hyper
chr2	213822921	213823121	1483	Hyper
chr2	213881722	213881922	1484	Hyper
chr2	213969251	213969451	1485	Hyper
chr2	214403929	214404329	1486	Hyper
chr2	215571835	215572035	1487	Hyper
chr2	215601854	215602054	1488	Hyper
chr2	215632630	215632830	1489	Hyper
chr2	216260811	216261011	1490	Hyper
chr2	216289846	216290046	1491	Hyper
chr2	216303005	216303405	1492	Hyper
chr2	216392444	216392644	1493	Hyper
chr2	216637116	216637316	1494	Hyper
chr2	216708423	216708623	1495	Hyper
chr2	216753407	216753607	1496	Hyper
chr2	217244734	217244934	1497	Hyper
chr2	217411599	217411799	1498	Hyper
chr2	217414119	217414319	1499	Hyper
chr2	217438337	217438537	1500	Hyper
chr2	217442131	217442331	1501	Hyper
chr2	217522082	217522682	1502	Hyper
chr2	217917164	217917564	1503	Hyper
chr2	218557118	218557318	1504	Hyper
chr2	218606972	218607172	1505	Hyper
chr2	218771740	218771940	1506	Hyper
chr2	218776924	218777124	1507	Hyper
chr2	218804271	218804471	1508	Hyper
chr2	219052018	219052218	1509	Hyper
chr2	219093805	219094205	1510	Hyper
chr2	219170587	219170787	1511	Hyper
chr2	220309522	220310006	1512	Hyper
chr2	220310473	220310673	1513	Hyper
chr2	220323838	220324038	1514	Hyper
chr2	220324638	220324838	1515	Hyper
chr2	221142350	221142550	1516	Hyper
chr2	221142950	221143150	1517	Hyper
chr2	221418017	221418417	1518	Hyper
chr2	222042888	222043288	1519	Hyper
chr2	222475973	222476173	1520	Hyper
chr2	222659107	222659307	1521	Hyper
chr2	222673929	222674129	1522	Hyper
chr2	222889214	222889414	1523	Hyper
chr2	223528032	223528232	1524	Hyper
chr2	223569022	223569222	1525	Hyper
chr2	224556990	224557190	1526	Hyper
chr2	225023123	225023323	1527	Hyper
chr2	225791051	225791251	1528	Hyper
chr2	225792375	225792575	1529	Hyper
chr2	226733499	226734099	1530	Hyper
chr2	227311119	227311319	1531	Hyper
chr2	227311997	227312197	1532	Hyper
chr2	227472830	227473030	1533	Hyper
chr2	227510416	227510616	1534	Hyper
chr2	227535687	227535887	1535	Hyper
chr2	227538107	227538307	1536	Hyper
chr2	227628987	227629187	1537	Hyper
chr2	227631890	227632090	1538	Hyper
chr2	227896289	227896489	1539	Hyper
chr2	228019070	228019270	1540	Hyper
chr2	228683436	228683836	1541	Hyper
chr2	228728219	228728419	1542	Hyper
chr2	229634072	229634272	1543	Hyper
chr2	229908114	229908314	1544	Hyper
chr2	230298734	230299134	1545	Hyper
chr2	230651678	230651878	1546	Hyper
chr2	231304528	231304728	1547	Hyper
chr2	231361525	231361725	1548	Hyper
chr2	231554990	231555390	1549	Hyper
chr2	231555990	231556190	1550	Hyper
chr2	231757410	231757810	1551	Hyper
chr2	231998964	231999164	1552	Hyper
chr2	232054440	232054640	1553	Hyper
chr2	233433069	233433269	1554	Hyper
chr2	233468579	233468779	1555	Hyper
chr2	233520175	233520375	1556	Hyper
chr2	233532797	233532997	1557	Hyper
chr2	233763755	233763955	1558	Hyper
chr2	234299208	234299408	1559	Hyper
chr2	234337689	234337889	1560	Hyper
chr2	234655174	234655374	1561	Hyper
chr2	234878631	234879031	1562	Hyper
chr2	235201149	235201349	1563	Hyper
chr2	235353491	235354091	1564	Hyper
chr2	235397971	235398171	1565	Hyper
chr2	235889491	235889691	1566	Hyper
chr2	235905592	235905992	1567	Hyper
chr2	235934011	235934211	1568	Hyper
chr2	235972610	235972810	1569	Hyper
chr2	236011832	236012032	1570	Hyper
chr2	236369206	236369406	1571	Hyper
chr2	236420224	236420424	1572	Hyper
chr2	237068944	237069144	1573	Hyper
chr2	237505694	237506694	1574	Hyper
chr2	237507702	237508102	1575	Hyper
chr2	237678217	237678417	1576	Hyper
chr2	237827249	237827649	1577	Hyper
chr2	238200593	238201193	1578	Hyper
chr2	238219114	238219314	1579	Hyper
chr2	238317186	238317386	1580	Hyper
chr2	238490162	238490362	1581	Hyper
chr2	238541530	238542330	1582	Hyper
chr2	238602249	238603249	1583	Hyper
chr2	238603849	238604049	1584	Hyper
chr2	238604449	238604649	1585	Hyper
chr2	238611623	238611823	1586	Hyper
chr2	238638886	238639086	1587	Hyper
chr2	238648013	238648213	1588	Hyper
chr2	238807544	238807744	1589	Hyper
chr2	238891078	238891278	1590	Hyper
chr2	239048020	239048220	1591	Hyper
chr2	239326730	239327130	1592	Hyper
chr2	239773924	239774124	1593	Hyper
chr2	239867486	239867686	1594	Hyper
chr2	240583538	240584138	1595	Hyper
chr2	240735230	240735430	1596	Hyper
chr2	240736030	240736230	1597	Hyper
chr2	241842031	241842631	1598	Hyper
chr2	242101124	242101524	1599	Hyper
chr2	242810276	242810676	1600	Hyper
chr2	242975452	242975652	1601	Hyper
chr3	390219	390619	1602	Hyper
chr3	2488170	2488370	1603	Hyper
chr3	2694302	2694502	1604	Hyper
chr3	2719939	2720339	1605	Hyper
chr3	2786575	2786775	1606	Hyper
chr3	2807039	2807239	1607	Hyper
chr3	3095526	3095726	1608	Hyper
chr3	3231303	3231503	1609	Hyper
chr3	3282803	3283003	1610	Hyper
chr3	3283403	3283603	1611	Hyper
chr3	4264669	4264869	1612	Hyper
chr3	4393000	4393600	1613	Hyper
chr3	4536950	4537550	1614	Hyper
chr3	4560727	4560927	1615	Hyper
chr3	4782575	4783175	1616	Hyper
chr3	4814350	4814550	1617	Hyper
chr3	4841216	4841416	1618	Hyper
chr3	4849377	4849577	1619	Hyper
chr3	5211169	5211369	1620	Hyper
chr3	6793068	6793468	1621	Hyper
chr3	8383731	8383931	1622	Hyper
chr3	8493237	8493437	1623	Hyper
chr3	8500511	8500711	1624	Hyper
chr3	8505903	8506103	1625	Hyper
chr3	8563219	8563419	1626	Hyper
chr3	8565482	8565682	1627	Hyper
chr3	8566082	8566282	1628	Hyper
chr3	8602458	8602658	1629	Hyper
chr3	8620144	8620344	1630	Hyper
chr3	8634716	8634916	1631	Hyper
chr3	9153735	9154135	1632	Hyper
chr3	9691814	9692014	1633	Hyper
chr3	10334376	10334776	1634	Hyper
chr3	10676563	10676763	1635	Hyper
chr3	10677562	10677762	1636	Hyper
chr3	11330963	11331163	1637	Hyper
chr3	11519274	11519474	1638	Hyper
chr3	11595611	11595811	1639	Hyper
chr3	11611786	11611986	1640	Hyper
chr3	11886566	11886766	1641	Hyper
chr3	12295495	12295695	1642	Hyper
chr3	12484179	12484379	1643	Hyper
chr3	12735843	12736043	1644	Hyper
chr3	12973798	12973998	1645	Hyper
chr3	13011857	13012057	1646	Hyper
chr3	13343204	13343404	1647	Hyper
chr3	13421029	13421229	1648	Hyper
chr3	13508812	13509012	1649	Hyper
chr3	13610672	13610872	1650	Hyper
chr3	13931630	13931830	1651	Hyper
chr3	14183586	14183786	1652	Hyper
chr3	14563925	14564325	1653	Hyper
chr3	14918400	14918600	1654	Hyper
chr3	15482406	15482606	1655	Hyper
chr3	15509168	15509768	1656	Hyper
chr3	15578355	15578555	1657	Hyper
chr3	15944823	15945023	1658	Hyper
chr3	16293806	16294006	1659	Hyper
chr3	16330309	16330509	1660	Hyper
chr3	16523187	16523587	1661	Hyper
chr3	16948440	16948640	1662	Hyper
chr3	17019994	17020394	1663	Hyper
chr3	17130466	17130666	1664	Hyper
chr3	17216868	17217068	1665	Hyper
chr3	17988173	17988373	1666	Hyper
chr3	18121195	18121395	1667	Hyper
chr3	18150003	18150203	1668	Hyper
chr3	18294266	18294866	1669	Hyper
chr3	18783204	18783404	1670	Hyper
chr3	18783804	18784004	1671	Hyper
chr3	18927860	18928260	1672	Hyper
chr3	19973157	19973357	1673	Hyper
chr3	20617801	20618001	1674	Hyper
chr3	20931637	20932037	1675	Hyper
chr3	21351769	21351969	1676	Hyper
chr3	21787433	21787833	1677	Hyper
chr3	23277987	23278187	1678	Hyper
chr3	23780858	23781058	1679	Hyper
chr3	23877329	23877529	1680	Hyper
chr3	24231882	24232082	1681	Hyper
chr3	24300181	24300581	1682	Hyper
chr3	24301559	24301959	1683	Hyper
chr3	24341332	24341532	1684	Hyper
chr3	24630390	24630590	1685	Hyper
chr3	25060804	25061004	1686	Hyper
chr3	25859656	25859856	1687	Hyper
chr3	27522180	27522380	1688	Hyper
chr3	27655191	27655591	1689	Hyper
chr3	27676420	27676820	1690	Hyper
chr3	27679014	27679214	1691	Hyper
chr3	27679614	27679814	1692	Hyper
chr3	29195317	29195517	1693	Hyper
chr3	30268297	30268497	1694	Hyper
chr3	30302012	30302212	1695	Hyper
chr3	30559629	30560029	1696	Hyper
chr3	30706094	30706294	1697	Hyper
chr3	31621419	31621819	1698	Hyper
chr3	32389118	32389318	1699	Hyper
chr3	32638352	32638952	1700	Hyper
chr3	32915020	32915220	1701	Hyper
chr3	32992867	32993067	1702	Hyper
chr3	33432078	33432278	1703	Hyper
chr3	35634273	35634473	1704	Hyper
chr3	35719335	35719535	1705	Hyper
chr3	36269395	36269595	1706	Hyper
chr3	36735428	36735628	1707	Hyper
chr3	37011605	37011805	1708	Hyper
chr3	37073096	37073296	1709	Hyper
chr3	37074485	37074685	1710	Hyper
chr3	37363247	37363447	1711	Hyper
chr3	37495041	37495241	1712	Hyper
chr3	37552647	37552847	1713	Hyper
chr3	37587040	37587240	1714	Hyper
chr3	37588299	37588499	1715	Hyper
chr3	37637126	37637326	1716	Hyper
chr3	37804009	37804609	1717	Hyper
chr3	37812504	37812904	1718	Hyper
chr3	37991859	37992059	1719	Hyper
chr3	39149913	39150113	1720	Hyper
chr3	39189419	39189619	1721	Hyper
chr3	39192019	39192219	1722	Hyper
chr3	39310193	39310393	1723	Hyper
chr3	40096125	40096325	1724	Hyper
chr3	40732169	40732369	1725	Hyper
chr3	41216116	41216316	1726	Hyper
chr3	42056922	42057122	1727	Hyper
chr3	42311205	42311405	1728	Hyper
chr3	42312005	42312205	1729	Hyper
chr3	42391093	42391493	1730	Hyper
chr3	42534386	42534586	1731	Hyper
chr3	42789137	42789337	1732	Hyper
chr3	43407847	43408047	1733	Hyper
chr3	43712661	43712861	1734	Hyper
chr3	44078379	44078579	1735	Hyper
chr3	44381630	44381830	1736	Hyper
chr3	44711876	44712076	1737	Hyper
chr3	44887376	44887576	1738	Hyper
chr3	45165526	45166126	1739	Hyper
chr3	45579778	45579978	1740	Hyper
chr3	45648605	45648805	1741	Hyper
chr3	45650405	45650605	1742	Hyper
chr3	45698782	45698982	1743	Hyper
chr3	45815557	45815757	1744	Hyper
chr3	45913388	45913588	1745	Hyper
chr3	45917417	45917617	1746	Hyper
chr3	45923055	45923255	1747	Hyper
chr3	46022910	46023310	1748	Hyper
chr3	46394109	46394309	1749	Hyper
chr3	46395309	46395509	1750	Hyper
chr3	46889671	46889871	1751	Hyper
chr3	46912563	46912963	1752	Hyper
chr3	46915132	46915332	1753	Hyper
chr3	46915732	46915932	1754	Hyper
chr3	46988884	46989084	1755	Hyper
chr3	46989684	46989884	1756	Hyper
chr3	47583845	47584045	1757	Hyper
chr3	48060271	48060471	1758	Hyper
chr3	48972979	48973179	1759	Hyper
chr3	49040134	49040334	1760	Hyper
chr3	49157132	49157332	1761	Hyper
chr3	49214577	49214777	1762	Hyper
chr3	49675899	49676299	1763	Hyper
chr3	49850545	49851145	1764	Hyper
chr3	50375779	50375979	1765	Hyper
chr3	50642547	50642947	1766	Hyper
chr3	50681789	50682389	1767	Hyper
chr3	51836730	51836930	1768	Hyper
chr3	51894887	51895087	1769	Hyper
chr3	52051541	52051741	1770	Hyper
chr3	52055732	52055932	1771	Hyper
chr3	52219907	52220107	1772	Hyper
chr3	52314400	52314600	1773	Hyper
chr3	53647351	53647551	1774	Hyper
chr3	53774171	53774371	1775	Hyper
chr3	54237051	54237251	1776	Hyper
chr3	54695033	54695233	1777	Hyper
chr3	55063529	55063729	1778	Hyper
chr3	55194709	55194909	1779	Hyper
chr3	56873767	56873967	1780	Hyper
chr3	56933871	56934071	1781	Hyper
chr3	56951458	56951858	1782	Hyper
chr3	57014953	57015353	1783	Hyper
chr3	57290833	57291233	1784	Hyper
chr3	57580395	57580595	1785	Hyper
chr3	58284550	58284750	1786	Hyper
chr3	58514438	58514638	1787	Hyper
chr3	58619849	58620049	1788	Hyper
chr3	59459686	59459886	1789	Hyper
chr3	60500839	60501039	1790	Hyper
chr3	60895054	60895254	1791	Hyper
chr3	61344727	61344927	1792	Hyper
chr3	61550842	61551242	1793	Hyper
chr3	61711483	61711683	1794	Hyper
chr3	61848450	61848650	1795	Hyper
chr3	61894877	61895077	1796	Hyper
chr3	61914495	61914695	1797	Hyper
chr3	61941972	61942172	1798	Hyper
chr3	61997537	61997737	1799	Hyper
chr3	62140438	62141038	1800	Hyper
chr3	63315483	63315683	1801	Hyper
chr3	64429493	64430041	1802	Hyper
chr3	64598124	64598324	1803	Hyper
chr3	64601875	64602075	1804	Hyper
chr3	64676937	64677137	1805	Hyper
chr3	64724450	64724650	1806	Hyper
chr3	65327846	65328046	1807	Hyper
chr3	65821237	65821437	1808	Hyper
chr3	65876037	65876437	1809	Hyper
chr3	67838489	67838689	1810	Hyper
chr3	67956659	67956859	1811	Hyper
chr3	68466197	68466597	1812	Hyper
chr3	69061203	69061403	1813	Hyper
chr3	69153258	69153458	1814	Hyper
chr3	69922211	69922811	1815	Hyper
chr3	70036505	70036705	1816	Hyper
chr3	71156431	71157031	1817	Hyper
chr3	71273978	71274178	1818	Hyper
chr3	71275578	71276178	1819	Hyper
chr3	71276578	71276778	1820	Hyper
chr3	71293170	71293370	1821	Hyper
chr3	71293770	71293970	1822	Hyper
chr3	71300610	71300810	1823	Hyper
chr3	71456373	71456573	1824	Hyper
chr3	71707545	71707745	1825	Hyper
chr3	71951981	71952181	1826	Hyper
chr3	72149367	72149567	1827	Hyper
chr3	72359773	72359973	1828	Hyper
chr3	72392264	72392664	1829	Hyper
chr3	72621404	72621604	1830	Hyper
chr3	73087613	73087813	1831	Hyper
chr3	73561188	73561588	1832	Hyper
chr3	73730009	73730209	1833	Hyper
chr3	73755331	73755531	1834	Hyper
chr3	74741325	74741525	1835	Hyper
chr3	75955291	75955491	1836	Hyper
chr3	77513564	77513764	1837	Hyper
chr3	77977743	77977943	1838	Hyper
chr3	78924600	78924800	1839	Hyper
chr3	79818007	79818207	1840	Hyper
chr3	81851443	81852243	1841	Hyper
chr3	83371491	83371691	1842	Hyper
chr3	83660857	83661057	1843	Hyper
chr3	85413592	85413792	1844	Hyper
chr3	85644451	85644651	1845	Hyper
chr3	88110749	88110949	1846	Hyper
chr3	88392362	88392562	1847	Hyper
chr3	88858934	88859134	1848	Hyper
chr3	88859934	88860134	1849	Hyper
chr3	90056933	90057333	1850	Hyper
chr3	94239428	94239628	1851	Hyper
chr3	95056413	95056613	1852	Hyper
chr3	98946647	98946847	1853	Hyper
chr3	99566790	99566990	1854	Hyper
chr3	99581565	99581765	1855	Hyper
chr3	99584919	99585119	1856	Hyper
chr3	99591332	99591532	1857	Hyper
chr3	99593229	99593429	1858	Hyper
chr3	99629906	99630106	1859	Hyper
chr3	99644371	99644971	1860	Hyper
chr3	99680052	99680252	1861	Hyper
chr3	99807389	99807589	1862	Hyper
chr3	99828745	99828945	1863	Hyper
chr3	99877559	99877959	1864	Hyper
chr3	100375559	100375759	1865	Hyper
chr3	100618554	100618754	1866	Hyper
chr3	100935702	100935902	1867	Hyper
chr3	101239955	101240155	1868	Hyper
chr3	101441056	101441256	1869	Hyper
chr3	101576393	101576593	1870	Hyper
chr3	101909374	101909574	1871	Hyper
chr3	102468848	102469048	1872	Hyper
chr3	104606955	104607155	1873	Hyper
chr3	105541929	105542129	1874	Hyper
chr3	105626556	105627156	1875	Hyper
chr3	105722969	105723369	1876	Hyper
chr3	105929908	105930108	1877	Hyper
chr3	106529300	106529500	1878	Hyper
chr3	106785135	106785335	1879	Hyper
chr3	107725380	107725580	1880	Hyper
chr3	107725980	107726180	1881	Hyper
chr3	107822826	107823026	1882	Hyper
chr3	107836353	107836553	1883	Hyper
chr3	108499455	108499655	1884	Hyper
chr3	108543664	108543864	1885	Hyper
chr3	109525834	109526034	1886	Hyper
chr3	110134150	110134350	1887	Hyper
chr3	110239882	110240282	1888	Hyper
chr3	111104829	111105229	1889	Hyper
chr3	111262157	111262357	1890	Hyper
chr3	111318930	111319130	1891	Hyper
chr3	111632103	111632303	1892	Hyper
chr3	111650114	111650314	1893	Hyper
chr3	111671811	111672011	1894	Hyper
chr3	112183000	112183200	1895	Hyper
chr3	112281715	112281915	1896	Hyper
chr3	113934126	113934326	1897	Hyper
chr3	113970111	113970511	1898	Hyper
chr3	114159831	114160031	1899	Hyper
chr3	114369719	114369919	1900	Hyper
chr3	114999286	114999686	1901	Hyper
chr3	115100314	115100514	1902	Hyper
chr3	115596824	115597024	1903	Hyper
chr3	116730616	116731016	1904	Hyper
chr3	117516816	117517016	1905	Hyper
chr3	117682729	117682929	1906	Hyper
chr3	118868608	118868808	1907	Hyper
chr3	119366655	119367055	1908	Hyper
chr3	119379857	119380057	1909	Hyper
chr3	119638291	119638491	1910	Hyper
chr3	120147725	120148125	1911	Hyper
chr3	120274956	120275356	1912	Hyper
chr3	120279768	120279968	1913	Hyper
chr3	120365776	120365976	1914	Hyper
chr3	121903926	121904326	1915	Hyper
chr3	121927476	121927676	1916	Hyper
chr3	122638256	122638456	1917	Hyper
chr3	122675030	122675430	1918	Hyper
chr3	122912565	122912765	1919	Hyper
chr3	123063211	123063411	1920	Hyper
chr3	123065202	123066202	1921	Hyper
chr3	123089746	123089946	1922	Hyper
chr3	123090346	123090546	1923	Hyper
chr3	123100080	123100280	1924	Hyper
chr3	123103732	123103932	1925	Hyper
chr3	123120952	123121352	1926	Hyper
chr3	123138827	123139027	1927	Hyper
chr3	123148887	123149087	1928	Hyper
chr3	123161804	123162004	1929	Hyper
chr3	123165063	123165663	1930	Hyper
chr3	123166063	123166663	1931	Hyper
chr3	123213169	123213369	1932	Hyper
chr3	123239545	123239745	1933	Hyper
chr3	123240345	123240545	1934	Hyper
chr3	123240945	123241745	1935	Hyper
chr3	123314294	123314494	1936	Hyper
chr3	123409815	123410015	1937	Hyper
chr3	123414341	123414541	1938	Hyper
chr3	123414941	123415741	1939	Hyper
chr3	123416141	123417341	1940	Hyper
chr3	123967206	123967406	1941	Hyper
chr3	124120774	124120974	1942	Hyper
chr3	124128135	124128335	1943	Hyper
chr3	124278401	124278601	1944	Hyper
chr3	124346255	124346855	1945	Hyper
chr3	124383624	124383824	1946	Hyper
chr3	124508265	124508465	1947	Hyper
chr3	124529552	124530152	1948	Hyper
chr3	124555785	124556385	1949	Hyper
chr3	124565245	124565445	1950	Hyper
chr3	124600961	124601561	1951	Hyper
chr3	124747479	124747679	1952	Hyper
chr3	124764109	124764309	1953	Hyper
chr3	124827134	124827334	1954	Hyper
chr3	125179149	125179349	1955	Hyper
chr3	125820254	125820454	1956	Hyper
chr3	125978672	125978872	1957	Hyper
chr3	126658165	126658365	1958	Hyper
chr3	127407018	127407418	1959	Hyper
chr3	127480725	127480925	1960	Hyper
chr3	127831403	127831603	1961	Hyper
chr3	128085006	128085206	1962	Hyper
chr3	128543104	128543304	1963	Hyper
chr3	128892688	128892888	1964	Hyper
chr3	129187902	129188102	1965	Hyper
chr3	130569716	130570116	1966	Hyper
chr3	131756507	131756707	1967	Hyper
chr3	132135399	132135599	1968	Hyper
chr3	132586436	132586636	1969	Hyper
chr3	132832400	132832600	1970	Hyper
chr3	133469209	133469609	1971	Hyper
chr3	133572716	133572916	1972	Hyper
chr3	134436261	134436461	1973	Hyper
chr3	134472120	134472320	1974	Hyper
chr3	135159557	135159757	1975	Hyper
chr3	135235703	135235903	1976	Hyper
chr3	135498444	135499044	1977	Hyper
chr3	139589722	139590122	1978	Hyper
chr3	139812361	139812761	1979	Hyper
chr3	139940141	139940341	1980	Hyper
chr3	140061867	140062067	1981	Hyper
chr3	140068949	140069349	1982	Hyper
chr3	140295180	140295780	1983	Hyper
chr3	140316584	140316784	1984	Hyper
chr3	140956902	140957302	1985	Hyper
chr3	140960302	140961302	1986	Hyper
chr3	141011245	141011445	1987	Hyper
chr3	141013118	141013318	1988	Hyper
chr3	141126090	141126290	1989	Hyper
chr3	141161672	141161872	1990	Hyper
chr3	141327227	141327827	1991	Hyper
chr3	142217354	142217554	1992	Hyper
chr3	142536726	142537126	1993	Hyper
chr3	142565927	142566127	1994	Hyper
chr3	143021453	143021653	1995	Hyper
chr3	143247698	143247898	1996	Hyper
chr3	143693269	143693469	1997	Hyper
chr3	143693869	143694269	1998	Hyper
chr3	143695069	143696069	1999	Hyper
[truncated: 18,214 more rows]
