# Supplementary material for: Targeted bisulfite sequencing of the dynamic DNA methylome
Source: Epigenetics Chromatin. 2016 Dec 3;9:55. doi: 10.1186/s13072-016-0105-1 (PMC5135789; doi:10.1186/s13072-016-0105-1)
Supplement: Supplementary file 7 — Additional file 7: Table S3 GTEx sample list and sequencing statistics. [file 13072_2016_105_MOESM7_ESM.xlsx]

## Sheet: GTEX_stats
sampleName	Sex (M/F)	Sample_ID	GTEx_Participant_ID	PF_ALIGNED_BASES	PF_HQ_ALIGNED_READS	READS_ALIGNED_IN_PAIRS	PERCENT_DUPLICATION	global	mean	bisulfiteConversionRate	PCT_SELECTED_BASES	PCT_OFF_BAIT	ON_BAIT_VS_SELECTED	MEAN_BAIT_COVERAGE	MEAN_TARGET_COVERAGE	FOLD_ENRICHMENT	FOLD_80_BASE_PENALTY	PCT_TARGET_BASES_2X	PCT_TARGET_BASES_10X	PCT_TARGET_BASES_20X	PCT_TARGET_BASES_30X	PCT_TARGET_BASES_40X	PCT_TARGET_BASES_50X	PCT_TARGET_BASES_100X
Artery_Aorta	Female	GTEX-12WSD-1326-SM-9W4AK	12WSD	5677744299	56283778	54271686	0.075456	0.568574	0.64705	0.997145	0.73888	0.26112	0.942801	40.5773	39.1197	23.9295	2.05893	0.96071	0.8981	0.788948	0.637054	0.467263	0.309732	0.00898
Artery_Coronary	Female	GTEX-12WSD-1026-SM-9W4AL	12WSD	7349870922	72863664	70201275	0.075153	0.593007	0.668793	0.997235	0.768099	0.231901	0.942503	54.6054	52.7401	24.8679	1.88357	0.969458	0.924792	0.868252	0.78207	0.666989	0.53328	0.054422
Brain_Cerebellum	Male	GTEX-139UW-3126-SM-6ZUFL	139UW	6160489943	61093550	58561191	0.092063	0.541669	0.64749	0.988872	0.710315	0.289685	0.953329	42.0304	40.6085	23.2612	2.03043	0.959283	0.904317	0.808161	0.654916	0.476511	0.315862	0.021
Colon_Sigmoid	Female	GTEX-12WSD-0326-SM-9W4AJ	12WSD	7705454867	76388109	73536816	0.084337	0.612721	0.695064	0.996235	0.740262	0.259738	0.934884	54.1829	52.3478	23.7729	2.09391	0.973542	0.9225	0.849804	0.746703	0.625105	0.498809	0.076392
Esophagus_Gastroesophageal_Junction	Female	GTEX-12WSD-2026-SM-9W4AI	12WSD	6537470912	64811030	62446024	0.061083	0.603926	0.679984	0.997069	0.734633	0.265367	0.937989	46.9342	45.3304	23.6705	1.88877	0.969089	0.917688	0.841787	0.724259	0.575561	0.417743	0.020978
Esophagus_Mucosa	Female	GTEX-12WSD-1826-SM-9W4A8	12WSD	4457332188	44184918	42606745	0.067521	0.613791	0.690966	0.996531	0.71377	0.28623	0.936627	30.8335	29.7477	22.9649	2.28828	0.959346	0.857405	0.67153	0.46389	0.281725	0.149041	0.001543
Esophagus_Muscularis	Female	GTEX-12WSD-1926-SM-9W4A5	12WSD	4755632042	47142472	45493093	0.073193	0.635254	0.695962	0.996538	0.754277	0.245723	0.934835	34.4864	33.2399	24.2217	2.55692	0.959942	0.861458	0.691219	0.509508	0.348251	0.220178	0.006483
Heart	Male	GTEX-1B09447E-0525-SM-6XRYH	1B09447E	9385787172	93079388	89220169	0.079172	0.549932	0.66843	0.996482	0.639707	0.360293	0.947585	58.136	56.0619	20.8227	1.86873	0.968579	0.924375	0.876671	0.803171	0.700253	0.575118	0.078648
Heart_Atrial_Appendage	Female	GTEX-12WSD-1226-SM-9W4AH	12WSD	6154635127	61014306	58828126	0.057749	0.567653	0.662242	0.996825	0.726851	0.273149	0.93764	43.8566	42.342	23.411	2.01629	0.966766	0.910567	0.820266	0.685531	0.525076	0.365313	0.013935
HUES64	Male	NA	NA	4757494053	47160637	44508666	0.032883	0.737571	0.757011	0.993272	0.700523	0.299477	0.922895	33.0076	31.8608	22.2082	2.12405	0.968981	0.883053	0.725146	0.529713	0.334934	0.17278	0.000644
Lung 1	Female	GTEX-12WSD-0826-SM-9W4A4	12WSD	6046431779	59939976	57786542	0.07086	0.620228	0.681247	0.996388	0.715948	0.284052	0.933349	41.6571	40.2306	22.9543	2.23503	0.968326	0.900822	0.780126	0.623714	0.463852	0.322676	0.020324
Lung 2	Male	GTEX-1B09447E-0825-SM-6XRYI	1B09447E	9806320206	97251839	93107194	0.064854	0.572064	0.671124	0.996339	0.648675	0.351325	0.947045	62.5144	60.2964	21.1026	1.88426	0.970414	0.92738	0.883881	0.8177	0.725906	0.614021	0.118284
Lung 3	Male	GTEX-1663F1C8-1228-SM-6XRYE	1663F1C8	6280008954	62280329	59864307	0.057697	0.583731	0.670609	0.99743	0.652556	0.347444	0.947462	40.5998	39.1156	21.2383	1.95578	0.959055	0.903127	0.808377	0.659108	0.476561	0.302611	0.006739
MCF7	Female	N/A	N/A	5130353209	50850958	49222629	0.174724	0.645131	0.651417	0.993283	0.735136	0.264864	0.943435	32.5842	31.4189	23.8242	2.24421	0.960759	0.868534	0.689612	0.479532	0.293389	0.160398	0.006553
Muscle_Skeletal	Female	GTEX-12WSD-0526-SM-9W4AO	12WSD	5782269815	57320642	55048620	0.08911	0.586644	0.667737	0.994778	0.68478	0.31522	0.937773	37.5315	36.2022	22.0591	2.12954	0.962822	0.889253	0.75602	0.584014	0.408575	0.257123	0.006854
Nerve_Tibial	Female	GTEX-12WSD-0326-SM-9W4AJ	12WSD	7682327406	76159486	73425835	0.076879	0.575995	0.662994	0.997131	0.756223	0.243777	0.940772	55.9851	54.1192	24.4384	1.86618	0.970837	0.927739	0.875628	0.79498	0.683876	0.551185	0.06227
Ovary	Female	GTEX-12WSD-2726-SM-9W4A6	12WSD	6241276864	61870562	59835017	0.06841	0.593126	0.66816	0.996389	0.75474	0.24526	0.93636	45.5957	44.0139	24.2761	2.00063	0.969324	0.913804	0.828322	0.705508	0.557601	0.403001	0.014636
REMC_CD8	NA	NA	NA	8932131085	129399740	125365577	0.096187	0.624623	0.695461	0.997605	0.605082	0.394918	0.912492	49.4606	48.0529	18.9663	3.20353	0.982872	0.877385	0.737234	0.635968	0.543168	0.448132	0.078074
REMC_fetalMuscle	NA	NA	NA	7381452963	106759263	103031122	0.110462	0.52482	0.638482	0.996899	0.612265	0.387735	0.914092	40.7808	39.7263	19.2251	3.31052	0.977319	0.847573	0.612034	0.457601	0.374895	0.311057	0.076578
REMC_placenta	NA	NA	NA	14741374207	213720635	207886987	0.105933	0.549974	0.60656	0.996572	0.555862	0.444138	0.916177	74.4793	71.9962	17.4938	1.84606	0.988794	0.946096	0.906984	0.857726	0.794293	0.71583	0.233328
Skin 2	Male	GTEX-1B09447E-2002-SM-6XRYK	1B09447E	8380357520	83101275	80091793	0.09328	0.582273	0.682981	0.996434	0.621154	0.378846	0.949536	49.733	47.9266	20.2605	1.91706	0.963877	0.916311	0.853764	0.754493	0.619507	0.465167	0.028322
Skin 1	Male	GTEX-46415CE4-0126-SM-6XRYN	46415CE4	9445011444	93669152	89708878	0.109289	0.545083	0.657588	0.995346	0.658596	0.341404	0.951864	58.5243	56.4446	21.5344	1.82079	0.966022	0.924624	0.879585	0.809317	0.709109	0.58432	0.078647
Skin 3	Male	GTEX-1663F1C8-0228-SM-6XRYF	1663F1C8	9053757326	89785628	86435999	0.062973	0.572903	0.678515	0.997256	0.635208	0.364792	0.946963	56.6273	54.5852	20.6627	1.81951	0.966509	0.923639	0.875312	0.800226	0.694238	0.563631	0.063276
Skin nse R1	Female	GTEX-12WSD-0626-SM-9W4AC	12WSD	5347406721	53013980	51036050	0.094966	0.594996	0.674911	0.996393	0.722245	0.277755	0.934366	36.2404	35.0259	23.1814	2.06035	0.967277	0.896379	0.761675	0.575016	0.383115	0.225231	0.004808
Skin nse R1	Female	GTEX-12WSD-0626-SM-9W4AC	12WSD	3923642073	38896728	37452282	0.124541	0.608627	0.680098	0.994679	0.744819	0.255181	0.93426	26.5232	25.6349	23.9033	2.33045	0.958483	0.835246	0.59182	0.351278	0.184724	0.089753	0.001663
Stomach	Female	GTEX-12WSD-2326-SM-9W4AM	12WSD	5610953291	55622555	53627155	0.072963	0.583681	0.654585	0.996953	0.767642	0.232358	0.94295	41.7798	40.3195	24.8649	2.01598	0.964487	0.905349	0.804436	0.661784	0.497404	0.335432	0.008109
Testis	Male	GTEX-1B09447E-0102-SM-6XRYL	1B09447E	6943213015	68855507	66090435	0.127331	0.589858	0.684567	0.996059	0.607896	0.392104	0.948735	38.778	37.423	19.8113	1.87115	0.961619	0.904568	0.805762	0.641579	0.443277	0.263733	0.004517
Thyroid 1	Male	GTEX-1B09447E-0202-SM-6XRYM	1B09447E	10610650272	105220263	101291414	0.115718	0.590163	0.697898	0.996	0.656054	0.343946	0.950657	64.9382	62.6555	21.4241	1.84281	0.968661	0.929382	0.89218	0.835659	0.753429	0.647236	0.131871
Thyroid 2	Male	GTEX-13NYS-0926-SM-6ZUFK	13NYS	9103528692	90285419	86849502	0.062833	0.614868	0.712154	0.996818	0.639539	0.360461	0.946708	57.32	55.287	20.798	1.8429	0.96774	0.924714	0.876886	0.802438	0.697033	0.568553	0.070344
Thyroid 3	Male	GTEX-1663F1C8-0519-SM-6XRYG	1663F1C8	6735084214	66794571	63902900	0.060691	0.570633	0.655359	0.997537	0.70695	0.29305	0.950483	47.1715	45.5579	23.0819	1.89825	0.96267	0.914428	0.84231	0.724686	0.571926	0.412307	0.027254
Uterus	Female	GTEX-12WSD-2826-SM-9W4A7	12WSD	7493217206	74289006	71204130	0.073721	0.58756	0.68211	0.996093	0.728048	0.271952	0.934434	52.3966	50.611	23.3694	1.87448	0.975627	0.9274	0.863763	0.769095	0.647967	0.510752	0.03488
